# Supplementary material for: Uncovering a Distinct Gene Signature in Endothelial Cells Associated With Contrast Enhancement in Glioblastoma
Source: Front Oncol. 2021 Jun 17;11:683367. doi: 10.3389/fonc.2021.683367 (PMC8245778; doi:10.3389/fonc.2021.683367)
Supplement: Supplementary Table 1 — Patients’ information [file Table_1.xlsx]

## Sheet: TCGA patients
		Patients information derived from TCGA and TCIA dataset
		Case	Diagnosis	Age (years at diagnosis)	Gender	Survival (months)	Vital status (1=dead)	IDH status	Subtype	Enhancing Tumor Volume (EV) (1mm3 voxel)	Central Non-Enhancing Tumor Volume (1mm3 voxel)	Complete Tumor Volume (CV) (1mm3 voxel)	EV/CV
		TCGA-02-0003	Glioblastoma	50	male	4.73111	1	WT	Proneural	12695	1464	14159	0.896603
		TCGA-02-0006	Glioblastoma	56	female	18.333	1	WT	Mesenchymal	1662	384	2046	0.812317
		TCGA-02-0009	Glioblastoma	61	female	10.5793	1	WT	Classical	4362	4349	8711	0.500746
		TCGA-02-0011	Glioblastoma	18	female	20.6986	1	WT	Proneural	33404	48612	82016	0.407286
		TCGA-02-0027	Glioblastoma	33	female	12.1563	1	WT	Classical	12114	7587	19701	0.614893
		TCGA-02-0033	Glioblastoma	54	male	2.82552	1	WT	Mesenchymal	34538	7137	41675	0.828746
		TCGA-02-0034	Glioblastoma	60	male	14.1276	1	WT	Mesenchymal	45111	25394	70505	0.639827
		TCGA-02-0037	Glioblastoma	74	female	3.61404	1	WT	Mesenchymal	43375	13188	56563	0.766844
		TCGA-02-0046	Glioblastoma	61	male	6.86667	1	WT	Proneural	35721	4212	39933	0.894523
		TCGA-02-0047	Glioblastoma	78	male	14.719	1	WT	Proneural	50410	11908	62318	0.808916
		TCGA-02-0048	Glioblastoma	80	male	3.21978	1	WT	Classical	77145	22693	99838	0.772702
		TCGA-02-0054	Glioblastoma	44	female	6.53813	1	WT	Mesenchymal	17276	8969	26245	0.658259
		TCGA-02-0059	Glioblastoma	68	female	9.56078	1	NA	Mesenchymal	74539	27014	101553	0.733991
		TCGA-02-0060	Glioblastoma	66	female	6.01245	1	WT	Proneural	2443	307	2750	0.888364
		TCGA-02-0064	Glioblastoma	50	male	19.7129	1	WT	Mesenchymal	26241	9905	36146	0.725972
		TCGA-02-0068	Glioblastoma	57	male	26.4153	1	WT	Classical	13224	11978	25202	0.52472
		TCGA-02-0069	Glioblastoma	31	female	28.6823	0	WT	Proneural	16944	53232	70176	0.24145
		TCGA-02-0075	Glioblastoma	63	male	20.83	1	WT	Mesenchymal	13892	26109	40001	0.347291
		TCGA-02-0085	Glioblastoma	63	female	51.2865	1	WT	Mesenchymal	25236	3277	28513	0.88507
		TCGA-02-0086	Glioblastoma	45	female	8.80511	1	WT	Mesenchymal	79084	16013	95097	0.831614
		TCGA-02-0087	Glioblastoma	27	female	57.7261	0	NA	Proneural	3852	42877	46729	0.0824328
		TCGA-02-0102	Glioblastoma	42	male	27.0067	1	WT	Classical	1037	204	1241	0.835616
		TCGA-02-0106	Glioblastoma	54	male	11.6635	1	NA	Mesenchymal	46904	12627	59531	0.787892
		TCGA-02-0116	Glioblastoma	51	male	48.9209	1	WT	Mesenchymal	35019	1665	36684	0.954612
		TCGA-06-0119	Glioblastoma	81	female	2.6941	1	WT	Mesenchymal	64595	15826	80421	0.803211
		TCGA-06-0122	Glioblastoma	84	female	6.14387	1	WT	Mesenchymal	17941	736	18677	0.960593
		TCGA-06-0128	Glioblastoma	66	male	22.7027	1	Mutant	Proneural	32063	29425	61488	0.521451
		TCGA-06-0130	Glioblastoma	54	male	12.9448	1	WT	Mesenchymal	9138	2149	11287	0.809604
		TCGA-06-0132	Glioblastoma	49	male	25.3311	1	WT	Mesenchymal	68577	23167	91744	0.747482
		TCGA-06-0133	Glioblastoma	64	male	14.2919	1	WT	Classical	15714	9088	24802	0.633578
		TCGA-06-0137	Glioblastoma	63	female	26.6782	1	WT	Classical	49748	7195	56943	0.873646
		TCGA-06-0138	Glioblastoma	43	male	24.2141	1	WT	Mesenchymal	26938	15565	42503	0.633791
		TCGA-06-0139	Glioblastoma	40	male	11.8935	1	WT	Mesenchymal	31255	18787	50042	0.624575
		TCGA-06-0142	Glioblastoma	81	male	2.20128	1	WT	Proneural	50084	8759	58843	0.851146
		TCGA-06-0145	Glioblastoma	53	female	2.3327	1	WT	Classical	39514	17111	56625	0.697819
		TCGA-06-0149	Glioblastoma	74	female	8.60798	1	NA	Mesenchymal	6929	1719	8648	0.801226
		TCGA-06-0154	Glioblastoma	54	male	13.9305	1	WT	Mesenchymal	22125	6401	28526	0.775608
		TCGA-06-0158	Glioblastoma	73	male	10.8093	1	WT	Classical	9769	326	10095	0.967707
		TCGA-06-0162	Glioblastoma	47	female	3.41691	1	NA	Proneural	87754	15960	103714	0.846115
		TCGA-06-0164	Glioblastoma	47	male	56.8718	1	NA	Mesenchymal	19875	17388	37263	0.533371
		TCGA-06-0166	Glioblastoma	51	male	5.84817	1	WT	Proneural	54324	9188	63512	0.855334
		TCGA-06-0168	Glioblastoma	59	female	19.6472	1	WT	Mesenchymal	5511	757	6268	0.879228
		TCGA-06-0175	Glioblastoma	69	male	4.04115	1	NA	Mesenchymal	13566	623	14189	0.956093
		TCGA-06-0176	Glioblastoma	34	male	51.3194	0	WT	Mesenchymal	29915	23875	53790	0.556144
		TCGA-06-0177	Glioblastoma	64	male	4.17257	1	NA	Proneural	38728	39266	77994	0.496551
		TCGA-06-0179	Glioblastoma	64	male	20.2386	1	NA	Mesenchymal	21597	11143	32740	0.659652
		TCGA-06-0182	Glioblastoma	76	male	3.64689	1	NA	Classical	38858	6284	45142	0.860795
		TCGA-06-0184	Glioblastoma	63	male	40.3458	0	WT	Mesenchymal	54064	18042	72106	0.749785
		TCGA-06-0185	Glioblastoma	54	male	36.9946	0	WT	Classical	30383	24962	55345	0.548975
		TCGA-06-0187	Glioblastoma	69	male	27.2039	1	WT	Classical	33532	3614	37146	0.902708
		TCGA-06-0188	Glioblastoma	71	male	28.4523	0	WT	Proneural	4539	125	4664	0.973199
		TCGA-06-0189	Glioblastoma	55	male	15.4089	1	WT	Mesenchymal	55852	19675	75527	0.739497
		TCGA-06-0190	Glioblastoma	62	male	10.415	1	WT	Mesenchymal	36248	5991	42239	0.858164
		TCGA-06-0192	Glioblastoma	58	male	18.3002	0	WT	Mesenchymal	28207	18024	46231	0.610132
		TCGA-06-0213	Glioblastoma	55	female	0.525678	1	WT	Mesenchymal	45217	22479	67696	0.667942
		TCGA-06-0240	Glioblastoma	57	male	20.4029	1	WT	Proneural	8858	460	9318	0.950633
		TCGA-06-0241	Glioblastoma	65	female	14.949	0	WT	Proneural	13857	6878	20735	0.66829
		TCGA-06-0644	Glioblastoma	71	male	12.3206	0	WT	Mesenchymal	4439	343	4782	0.928273
		TCGA-06-0646	Glioblastoma	60	male	5.74961	1	WT	Proneural	5096	319	5415	0.94109
		TCGA-06-0648	Glioblastoma	77	male	9.79076	1	WT	Proneural	39000	2570	41570	0.938177
		TCGA-06-0649	Glioblastoma	73	female	2.10271	1	WT	Mesenchymal	20797	5753	26550	0.783315
		TCGA-06-1084	Glioblastoma	54	male	7.42521	0	WT	Mesenchymal	25466	2030	27496	0.926171
		TCGA-06-1802	Glioblastoma	61	male	7.88518	0	NA	Proneural	36506	30888	67394	0.54168
		TCGA-06-2570	Glioblastoma	21	female	9.36365	0	Mutant	Proneural	19485	24733	44218	0.440658
		TCGA-06-5408	Glioblastoma	54	female	11.7292	1	WT	Classical	47361	15982	63343	0.747691
		TCGA-06-5412	Glioblastoma	78	female	4.53398	1	WT	Mesenchymal	20556	7254	27810	0.739159
		TCGA-06-5413	Glioblastoma	67	male	8.80511	0	WT	Mesenchymal	18881	11782	30663	0.615758
		TCGA-06-5417	Glioblastoma	45	female	5.09251	0	Mutant	Proneural	27851	72213	100064	0.278332
		TCGA-06-6389	Glioblastoma	49	female	7.78661	0	Mutant	Proneural	15114	4159	19273	0.784206
		TCGA-08-0350	Glioblastoma	32	male	29.208	1	WT	Proneural	9626	18656	28282	0.340358
		TCGA-08-0352	Glioblastoma	79	male	1.28134	1	WT	Mesenchymal	59802	21600	81402	0.73465
		TCGA-08-0353	Glioblastoma	58	male	8.41085	1	WT	Proneural	28645	8505	37150	0.771063
		TCGA-08-0354	Glioblastoma	52	female	17.9388	1	WT	Classical	18035	12763	30798	0.58559
		TCGA-08-0355	Glioblastoma	30	female	24.5426	1	WT	Classical	29059	4749	33808	0.85953
		TCGA-08-0356	Glioblastoma	59	female	31.0807	1	WT	Classical	25944	10058	36002	0.720627
		TCGA-08-0357	Glioblastoma	49	male	37.5532	1	WT	Classical	19061	12001	31062	0.613644
		TCGA-08-0358	Glioblastoma	50	male	22.2756	1	WT	Classical	28165	7047	35212	0.799869
		TCGA-08-0359	Glioblastoma	59	female	3.38405	1	WT	Proneural	17097	21996	39093	0.437342
		TCGA-08-0360	Glioblastoma	76	male	15.3761	1	WT	Mesenchymal	8813	3066	11879	0.741897
		TCGA-08-0385	Glioblastoma	71	male	2.6941	1	WT	Proneural	61113	21404	82517	0.740611
		TCGA-08-0389	Glioblastoma	59	male	15.3432	1	WT	Classical	14157	7328	21485	0.658925
		TCGA-08-0390	Glioblastoma	69	male	13.9633	1	WT	Mesenchymal	18672	8890	27562	0.677454
		TCGA-08-0392	Glioblastoma	60	male	0.722808	1	WT	Mesenchymal	68592	17679	86271	0.795076
		TCGA-08-0510	Glioblastoma	75	male	4.27114	1	NA	Mesenchymal	12726	7807	20533	0.619783
		TCGA-08-0512	Glioblastoma	48	male	42.12	1	NA	Mesenchymal	30477	2506	32983	0.924021
		TCGA-08-0521	Glioblastoma	17	male	4.79682	1	NA	Mesenchymal	78695	8798	87493	0.899443
		TCGA-08-0522	Glioblastoma	61	male	20.8629	1	NA	Mesenchymal	111266	8971	120237	0.925389
		TCGA-08-0524	Glioblastoma	17	female	7.26093	1	NA	Proneural	41252	6453	47705	0.864731
		TCGA-12-0616	Glioblastoma	36	female	14.719	1	WT	Proneural	40616	7774	48390	0.839347
		TCGA-12-0776	Glioblastoma	52	male	9.72505	1	NA	Mesenchymal	4951	1167	6118	0.809251
		TCGA-12-0829	Glioblastoma	75	male	20.5672	1	WT	Mesenchymal	10910	3342	14252	0.765507
		TCGA-12-1093	Glioblastoma	66	female	15.9675	1	WT	Mesenchymal	13293	1447	14740	0.901832
		TCGA-12-1094	Glioblastoma	56	male	12.222	1	NA	Classical	29516	6323	35839	0.823572
		TCGA-12-1098	Glioblastoma	75	female	3.97544	1	NA	Classical	15090	574	15664	0.963355
		TCGA-12-1598	Glioblastoma	75	female	15.6389	1	WT	Proneural	40450	4556	45006	0.898769
		TCGA-12-1602	Glioblastoma	58	male	6.76811	1	WT	Proneural	29245	13851	43096	0.678601
		TCGA-14-0789	Glioblastoma	54	male	11.2364	1	WT	Mesenchymal	62848	14515	77363	0.812378
		TCGA-14-1456	Glioblastoma	23	male	40.9372	0	Mutant	Proneural	11994	97830	109824	0.109211
		TCGA-14-1794	Glioblastoma	59	male	0.985647	1	WT	Proneural	65093	52012	117105	0.555852
		TCGA-14-1825	Glioblastoma	70	male	7.62234	1	WT	Proneural	47295	10330	57625	0.820738
		TCGA-14-1829	Glioblastoma	57	male	7.16237	0	WT	Mesenchymal	41350	22914	64264	0.64344
		TCGA-14-3477	Glioblastoma	38	female	3.77831	0	WT	Proneural	16998	9487	26485	0.641797
		TCGA-19-0963	Glioblastoma	61	male	14.259	1	NA	Proneural	39005	76834	115839	0.336717
		TCGA-19-1390	Glioblastoma	63	female	25.364	1	WT	Proneural	7877	7606	15483	0.508752
		TCGA-19-1789	Glioblastoma	69	female	3.25264	1	WT	Classical	7337	10590	17927	0.409271
		TCGA-19-2624	Glioblastoma	51	male	0.164274	1	WT	Proneural	5899	31614	37513	0.157252
		TCGA-19-2631	Glioblastoma	74	female	6.99809	1	WT	Classical	48062	23065	71127	0.675721
		TCGA-19-5951	Glioblastoma	76	female	8.0166	1	WT	Classical	27478	8770	36248	0.758056
		TCGA-19-5954	Glioblastoma	72	female	7.95089	0	WT	Classical	14528	5987	20515	0.708165
		TCGA-19-5958	Glioblastoma	56	male	5.3882	0	WT	Classical	26977	35637	62614	0.430846
		TCGA-19-5960	Glioblastoma	56	male	5.42106	0	WT	Classical	69222	8116	77338	0.895058
		TCGA-27-1834	Glioblastoma	56	male	40.5101	1	WT	Proneural	90534	40532	131066	0.690751
		TCGA-27-1838	Glioblastoma	59	female	11.4992	1	WT	Classical	28821	21902	50723	0.568204
		TCGA-27-2526	Glioblastoma	79	female	2.85838	1	WT	Classical	51097	12279	63376	0.806252
		TCGA-76-4932	Glioblastoma	50	female	47.9024	1	WT	Proneural	26417	23302	49719	0.531326
		TCGA-76-4934	Glioblastoma	66	female	2.52983	1	WT	Proneural	52126	32332	84458	0.617183
		TCGA-76-4935	Glioblastoma	52	female	10.7764	0	WT	Proneural	36375	29583	65958	0.551487
		TCGA-76-6191	Glioblastoma	57	male	16.6903	1	WT	Proneural	20160	1590	21750	0.926897
		TCGA-76-6193	Glioblastoma	78	male	2.6941	1	WT	Mesenchymal	3271	47	3318	0.985835
		TCGA-76-6280	Glioblastoma	57	male	11.3678	1	WT	Mesenchymal	17626	3274	20900	0.843349
		TCGA-76-6282	Glioblastoma	63	male	17.0517	1	WT	Mesenchymal	44540	28928	73468	0.60625
		TCGA-76-6285	Glioblastoma	64	female	8.34514	1	WT	Proneural	14699	11694	26393	0.556928
		TCGA-76-6656	Glioblastoma	66	male	4.82967	1	WT	Proneural	58556	9087	67643	0.865662
		TCGA-76-6657	Glioblastoma	74	male	5.0268	1	WT	Proneural	79560	26654	106214	0.749054
		TCGA-76-6661	Glioblastoma	54	male	0.229984	0	WT	Proneural	77776	49074	126850	0.613134
		TCGA-76-6662	Glioblastoma	58	male	9.26508	0	WT	Proneural	10930	1523	12453	0.8777
		TCGA-76-6663	Glioblastoma	44	female	7.7209	0	WT	Proneural	26259	37732	63991	0.410355
		TCGA-76-6664	Glioblastoma	49	female	7.78661	0	WT	Proneural	10957	2593	13550	0.808635

## Sheet: in house patients
			Patients information of in-house patients
			Sample ID	Histology	Gender	Age	Recurrence	IDH status	Enhancing Tumor Volume (EV) (1mm3 voxel)	Central Non-Enhancing Tumor Volume (1mm3 voxel)	Complete Tumor Volume (CV) (1mm3 voxel)	EV/CV	Contrast Enhacement
			TD-105	GBM	Female	58	Primary	Wild-type	33564	64525	98089	0.342179	low
			TD-207	GBM	Male	55	Primary	Wild-type	26654	35668	62322	0.427682	low
			TD-333	GBM	Female	71	Primary	Wild-type	15224	12242	27466	0.554285	low
			TD-122	GBM	Male	57	Primary	Wild-type	83665	65886	149551	0.559441	low
			TD-85	GBM	Female	61	Primary	Wild-type	32669	25563	58232	0.561015	low
			TD-365	GBM	Male	57	Primary	Wild-type	11256	7023	18279	0.615789	low
			TD-554	GBM	Male	78	Primary	NA	65254	35546	100800	0.647361	low
			TD-212	GBM	Male	62	Primary	Wild-type	32021	12554	44575	0.718362	High
			TD-41	GBM	Male	52	Primary	Wild-type	78774	25563	104337	0.754996	High
			TD-18	GBM	Male	66	Primary	Wild-type	6750	1552	8302	0.813057	High
			TD-156	GBM	Male	42	Primary	Wild-type	42256	5996	48252	0.875736	High
			TD-127	GBM	Male	57	Primary	Wild-type	26210	3665	29875	0.877322	High
			TD-362	GBM	Female	54	Primary	Wild-type	4574	552	5126	0.892314	High
			TD-174	GBM	Male	63	Primary	Wild-type	28446	2144	30590	0.929912	High
