# Supplementary material for: Uncovering a Distinct Gene Signature in Endothelial Cells Associated With Contrast Enhancement in Glioblastoma
Source: Front Oncol. 2021 Jun 17;11:683367. doi: 10.3389/fonc.2021.683367 (PMC8245778; doi:10.3389/fonc.2021.683367)
Supplement: Supplementary Table 2 — Endothelial enriched genes identified by correlation analysis [file Table_2.xlsx]

## Sheet: Enriched Genes
		Endothelial Enriched Genes Identified by Correlation Analysis
		Gene symbol	VWF correlation coefficient	VWF p-value FDR	CDH5 correlation coefficient	CDH5 p-value FDR	CLDN5 correlation coefficient	CLDN5 p-value FDR	Mean correlation coefficient
		VWF	1	0	0.644728	3.00664e-12	0.69545	7.50144e-15	0.780059
		CLDN5	0.69545	4.28654e-15	0.394675	0.000474713	1	0	0.696708
		CDH5	0.644728	3.50775e-12	1	0	0.394675	0.000169262	0.679801
		TMEM204	0.768986	1.16433e-20	0.682448	4.41898e-14	0.661259	6.61008e-13	0.704231
		GPR116	0.793707	5.33929e-23	0.736228	1.34899e-17	0.561804	9.19442e-09	0.697246
		PECAM1	0.71381	3.70921e-16	0.646362	2.88945e-12	0.541552	4.32153e-08	0.633908
		ELTD1	0.699916	2.45766e-15	0.560392	1.88193e-08	0.615025	1.15133e-10	0.625111
		TIE1	0.611554	1.50473e-10	0.66578	2.74301e-13	0.564065	7.68635e-09	0.6138
		GPR4	0.708847	6.84448e-16	0.645762	2.88945e-12	0.453519	9.1141e-06	0.60271
		MMRN2	0.682544	2.72235e-14	0.722387	1.11813e-16	0.401724	0.000123026	0.602218
		PDGFRB	0.669507	1.62077e-13	0.623636	3.88687e-11	0.443463	1.53605e-05	0.578869
		CD93	0.661217	4.65434e-13	0.703446	2.083e-15	0.367126	0.000537718	0.577263
		KDR	0.641267	5.05404e-12	0.672803	1.13777e-13	0.403818	0.000111093	0.572629
		APOLD1	0.571726	7.20534e-09	0.420023	0.000151253	0.712048	6.66761e-16	0.567932
		ITIH5	0.638508	6.66597e-12	0.512581	7.71563e-07	0.551298	2.15579e-08	0.567462
		NOTCH4	0.524567	3.51727e-07	0.459724	2.13779e-05	0.68294	4.10528e-14	0.555744
		LAMC3	0.647531	2.65672e-12	0.59519	6.50782e-10	0.404755	0.00010664	0.549159
		PCDH12	0.574363	6.01556e-09	0.653206	1.37989e-12	0.390722	0.000201451	0.53943
		COL4A2	0.629354	1.94406e-11	0.645606	2.88945e-12	0.340192	0.00153199	0.538384
		RGS5	0.573944	6.01556e-09	0.453604	3.07047e-05	0.571302	4.62631e-09	0.53295
		HIGD1B	0.559737	1.93557e-08	0.398678	0.000407686	0.637616	9.67063e-12	0.53201
		ENPEP	0.594503	8.06305e-10	0.599309	4.57464e-10	0.382159	0.000291608	0.525323
		RGCC	0.561158	1.74783e-08	0.292935	0.0139458	0.713251	6.66761e-16	0.522448
		LRRC32	0.606563	2.50033e-10	0.680507	4.91768e-14	0.25315	0.0241738	0.513407
		COL4A1	0.595718	7.43893e-10	0.599248	4.57464e-10	0.325153	0.00258275	0.506706
		ERG	0.564274	1.39033e-08	0.532548	1.85339e-07	0.414956	6.55731e-05	0.503926
		SPARCL1	0.55289	3.58968e-08	0.274408	0.021966	0.647397	3.71761e-12	0.491565
		EMCN	0.53016	2.41559e-07	0.563715	1.41396e-08	0.347045	0.00118842	0.480307
		LHFP	0.478784	7.75994e-06	0.38035	0.000856894	0.562648	8.64422e-09	0.473927
		KLF2	0.500967	2.04809e-06	0.509698	9.15958e-07	0.410976	7.91037e-05	0.47388
		PAPSS2	0.598282	5.93467e-10	0.600451	4.42816e-10	0.21934	0.0572122	0.472691
		A2M	0.574573	6.01556e-09	0.369939	0.00129416	0.468087	4.16368e-06	0.470866
		PDGFB	0.532575	2.01207e-07	0.444102	4.9285e-05	0.434966	2.38137e-05	0.470548
		CDH11	0.529803	2.42267e-07	0.479892	7.14772e-06	0.399331	0.000136544	0.469676
		HOPX	0.448984	3.63498e-05	0.273264	0.0226343	0.680039	5.27108e-14	0.467429
		ANGPT2	0.504311	1.63759e-06	0.464683	1.68282e-05	0.430355	2.99679e-05	0.46645
		KIAA1462	0.541924	8.98933e-08	0.481787	6.49341e-06	0.374947	0.000394966	0.466219
		HSPG2	0.564381	1.39033e-08	0.677689	6.38946e-14	0.155128	0.207083	0.465733
		BGN	0.547279	5.86128e-08	0.508323	1.00536e-06	0.334358	0.00187582	0.46332
		CCDC102B	0.47849	7.80901e-06	0.603188	3.44906e-10	0.293051	0.00750793	0.458243
		PCDH17	0.451583	3.12841e-05	0.296903	0.0126478	0.584495	1.46206e-09	0.444327
		OLFML3	0.464352	1.54488e-05	0.328311	0.00507172	0.53562	6.66464e-08	0.442761
		FCGRT	0.520554	4.70943e-07	0.333135	0.0043358	0.47058	3.54543e-06	0.441423
		ITGA1	0.498247	2.34381e-06	0.609247	1.84423e-10	0.214485	0.063974	0.440659
		PLXDC1	0.483228	6.01396e-06	0.485261	5.1604e-06	0.353136	0.000946279	0.440542
		IGFBP7	0.490249	3.83351e-06	0.263153	0.0289639	0.565101	7.1403e-09	0.439501
		FZD4	0.505869	1.4774e-06	0.533012	1.82865e-07	0.265329	0.0173702	0.434736
		KCNJ2	0.49823	2.34381e-06	0.413632	0.000204118	0.386563	0.000242322	0.432808
		GPR124	0.526989	2.93052e-07	0.556112	2.64667e-08	0.213144	0.0658951	0.432081
		GIMAP6	0.499838	2.19327e-06	0.37395	0.00110556	0.418827	5.44122e-05	0.430871
		LPHN2	0.377728	0.000730184	0.514797	6.65743e-07	0.399091	0.000138236	0.430539
		MCAM	0.467452	1.35117e-05	0.466331	1.55062e-05	0.355967	0.000846847	0.429916
		CD302	0.499372	2.22924e-06	0.311102	0.00861753	0.467245	4.37428e-06	0.425906
		KANK3	0.453202	2.87656e-05	0.448744	3.89046e-05	0.37339	0.000422013	0.425112
		EPAS1	0.459997	1.89976e-05	0.595364	6.50782e-10	0.21302	0.0660498	0.422793
		PVRL2	0.473444	9.76042e-06	0.539168	1.15309e-07	0.255626	0.0226101	0.422746
		CX3CL1	0.420427	0.00012746	0.421502	0.000142764	0.425625	3.8355e-05	0.422518
		SLCO2A1	0.545153	6.90535e-08	0.398325	0.000412605	0.323758	0.00271251	0.422412
		PDZD2	0.476835	8.36939e-06	0.321121	0.00638069	0.46857	4.0463e-06	0.422175
		LPL	0.427119	9.95505e-05	0.359218	0.00189526	0.479467	2.09886e-06	0.421935
		RASSF2	0.447355	3.92311e-05	0.249801	0.0393585	0.566905	6.20513e-09	0.421354
		C1QB	0.486004	4.95686e-06	0.260119	0.0309058	0.517406	2.20799e-07	0.421176
		KCTD12	0.463556	1.58304e-05	0.361493	0.00176168	0.434583	2.41975e-05	0.419877
		SPARC	0.462567	1.66627e-05	0.25662	0.0335594	0.538665	5.35984e-08	0.419284
		C1QA	0.497925	2.35465e-06	0.3017	0.0109884	0.455196	8.31458e-06	0.418274
		JUN	0.448038	3.78874e-05	0.377714	0.000956752	0.428802	3.25685e-05	0.418185
		FHL5	0.476797	8.36939e-06	0.399962	0.000388345	0.37365	0.000418036	0.416803
		CD248	0.486792	4.825e-06	0.589049	1.20606e-09	0.171198	0.156243	0.41568
		RASIP1	0.444108	4.53414e-05	0.506866	1.1106e-06	0.294766	0.00707257	0.415247
		CEBPD	0.423302	0.000113675	0.476012	9.11585e-06	0.346398	0.00121628	0.415238
		KCNJ8	0.432753	7.88773e-05	0.262153	0.0294949	0.549434	2.47998e-08	0.41478
		PTPRB	0.442665	4.84582e-05	0.542705	8.63543e-08	0.250932	0.0256286	0.4121
		VASH1	0.430725	8.63004e-05	0.355995	0.00210898	0.442803	1.59665e-05	0.409841
		OLFML2A	0.494616	2.93757e-06	0.523685	3.69843e-07	0.210838	0.0693773	0.409713
		JAM2	0.420328	0.000127642	0.199867	0.109845	0.608356	2.04086e-10	0.409517
		TGFB1I1	0.429179	9.15041e-05	0.475376	9.34429e-06	0.318055	0.00329638	0.407537
		DOCK4	0.370409	0.000965366	0.227424	0.0634431	0.622199	5.32568e-11	0.406678
		DCHS1	0.426434	0.000101009	0.310545	0.00873703	0.481039	1.94581e-06	0.406006
		PRELP	0.482215	6.38731e-06	0.401585	0.000368374	0.332219	0.00201241	0.40534
		FILIP1L	0.427966	9.64784e-05	0.537928	1.25092e-07	0.244793	0.0302743	0.403563
		MMP28	0.375841	0.000782093	0.348624	0.00262295	0.480944	1.94581e-06	0.401803
		CRIP2	0.360256	0.00138655	0.354421	0.00221445	0.489657	1.20557e-06	0.401444
		CTGF	0.495447	2.80537e-06	0.450524	3.58256e-05	0.256041	0.022356	0.400671
		LAMB2	0.421661	0.000121201	0.41775	0.000169203	0.360677	0.000696601	0.400029
		ITGA8	0.48749	4.65325e-06	0.556683	2.59303e-08	0.150604	0.223531	0.398259
		DCN	0.47243	1.00057e-05	0.462354	1.88192e-05	0.258849	0.0207324	0.397878
		ENG	0.491868	3.44368e-06	0.573559	5.75356e-09	0.127148	0.318789	0.397525
		LRRC36	0.404539	0.000251074	0.447	4.22359e-05	0.339705	0.00155615	0.397081
		GIMAP4	0.476189	8.40652e-06	0.291273	0.0145804	0.417544	5.78688e-05	0.395002
		MMRN1	0.430377	8.63495e-05	0.436349	7.00112e-05	0.316301	0.00351605	0.394342
		MAOA	0.440833	5.38682e-05	0.34453	0.00304948	0.397635	0.000148119	0.394333
		VSIG4	0.476231	8.40652e-06	0.233255	0.0563361	0.467143	4.3905e-06	0.39221
		NOTCH3	0.465651	1.45426e-05	0.440326	5.95747e-05	0.269506	0.0155093	0.391827
		CD163	0.518185	5.61374e-07	0.335833	0.00393248	0.318958	0.00319613	0.390992
		BCAM	0.450098	3.42202e-05	0.439112	6.24378e-05	0.283177	0.0104025	0.390795
		SASH1	0.457724	2.14628e-05	0.216009	0.0802077	0.494616	8.87009e-07	0.38945
		CRISPLD2	0.464125	1.54488e-05	0.568131	9.51451e-09	0.135916	0.280907	0.38939
		FN1	0.440198	5.53528e-05	0.473916	1.01948e-05	0.252856	0.0243479	0.38899
		LAMA2	0.507606	1.31342e-06	0.348714	0.00261926	0.308159	0.00460486	0.38816
		GJA4	0.473028	9.84997e-06	0.378015	0.000944839	0.313409	0.00387012	0.388151
		COL18A1	0.528377	2.66864e-07	0.519071	4.97383e-07	0.112236	0.389346	0.386561
		NOX4	0.423034	0.000114248	0.409752	0.000241713	0.321434	0.00293913	0.38474
		SERPING1	0.460595	1.85846e-05	0.326225	0.00540609	0.366032	0.000562888	0.384284
		PLXND1	0.461936	1.70827e-05	0.526806	2.90092e-07	0.164024	0.177661	0.384255
		PRF1	0.443893	4.53414e-05	0.512512	7.71563e-07	0.195983	0.0959423	0.384129
		HECA	0.468679	1.25164e-05	0.420196	0.000150951	0.259563	0.0203985	0.382813
		SPOCK2	0.41712	0.00014768	0.318019	0.00706073	0.413151	7.13325e-05	0.382764
		PXDC1	0.424612	0.000108034	0.306358	0.00967128	0.416918	5.9432e-05	0.382629
		FOXF2	0.40144	0.00028338	0.440771	5.87711e-05	0.305248	0.00507661	0.382487
		ARHGAP29	0.390238	0.000452883	0.49974	1.86139e-06	0.256326	0.0221998	0.382101
		TAGLN	0.473711	9.69387e-06	0.447984	4.05809e-05	0.222048	0.0536859	0.381248
		PALLD	0.450005	3.42202e-05	0.280345	0.0190007	0.410507	8.06815e-05	0.380286
		TYROBP	0.418573	0.000138358	0.234957	0.054317	0.487263	1.3826e-06	0.380264
		DUSP6	0.419323	0.00013326	0.438336	6.38744e-05	0.282539	0.0105935	0.380066
		THSD1	0.369803	0.000984105	0.367078	0.0014241	0.401304	0.000125674	0.379395
		TBX2	0.445558	4.28379e-05	0.511679	8.09846e-07	0.179828	0.133574	0.379021
		RAB31	0.414984	0.000163014	0.2319	0.0578075	0.490085	1.18304e-06	0.378989
		HBB	0.410205	0.00019903	0.207028	0.0957938	0.516268	2.35148e-07	0.377834
		TIMP3	0.424401	0.000108898	0.339875	0.00352562	0.368781	0.000502829	0.377686
		PTRF	0.408399	0.000213904	0.528052	2.67272e-07	0.193597	0.101094	0.376683
		MXRA7	0.423575	0.0001129	0.332822	0.00437559	0.37321	0.000425582	0.376536
		EHD2	0.413658	0.000170677	0.545619	6.82957e-08	0.169672	0.160839	0.376316
		SIRPA	0.391891	0.000426216	0.423612	0.000127446	0.308592	0.00453803	0.374698
		ARHGEF40	0.358104	0.00147691	0.252632	0.037097	0.511759	3.04738e-07	0.374165
		OLFML1	0.471344	1.06973e-05	0.462969	1.83582e-05	0.184849	0.121102	0.373054
		P2RY14	0.414147	0.000167948	0.268703	0.0254327	0.43514	2.36001e-05	0.372663
		CLEC1A	0.412346	0.000182376	0.449127	3.82516e-05	0.256248	0.0222452	0.372574
		FERMT2	0.33532	0.00329129	0.294491	0.0134683	0.487371	1.3826e-06	0.372394
		CD34	0.397532	0.000336542	0.518754	4.99485e-07	0.196648	0.0944979	0.370978
		PTPRE	0.429786	8.8821e-05	0.37583	0.00102723	0.306318	0.00490161	0.370645
		F3	0.335043	0.00331378	0.334689	0.00409051	0.439378	1.8739e-05	0.369703
		LMO2	0.361565	0.00132111	0.264692	0.028025	0.480156	2.04554e-06	0.368804
		FSTL1	0.388498	0.000481213	0.370383	0.00128182	0.346865	0.0011948	0.368582
		EFNB2	0.472711	9.92211e-06	0.369358	0.00131977	0.261526	0.0193311	0.367865
		TCN2	0.446779	3.98981e-05	0.300102	0.011625	0.355784	0.000853108	0.367555
		C1orf54	0.388518	0.000481213	0.186139	0.139835	0.527929	1.08057e-07	0.367529
		GRK5	0.431628	8.31804e-05	0.537359	1.27873e-07	0.131733	0.298536	0.366906
		ALDH2	0.414408	0.000166621	0.183085	0.14677	0.50169	5.72839e-07	0.366394
		ARHGAP25	0.409993	0.000199962	0.387538	0.000641051	0.300838	0.00581353	0.366123
		RAMP2	0.377306	0.000736462	0.298327	0.0121557	0.422375	4.51922e-05	0.366002
		COL3A1	0.492214	3.41283e-06	0.514917	6.65743e-07	0.0858992	0.534221	0.364343
		HYAL2	0.380696	0.000651537	0.288593	0.0156717	0.421177	4.82781e-05	0.363489
		LOC100509635	0.43936	5.76477e-05	0.261247	0.0300834	0.388593	0.000222706	0.363066
		PLSCR4	0.353373	0.00176695	0.173941	0.171288	0.561599	9.19505e-09	0.362971
		ABCG2	0.332427	0.00360193	0.110116	0.422214	0.646114	3.9069e-12	0.362886
		ASPN	0.427885	9.64784e-05	0.521284	4.42687e-07	0.139018	0.268455	0.362729
		TGFB3	0.353326	0.00176823	0.384352	0.000725927	0.348419	0.00112918	0.362032
		EDNRA	0.390235	0.000452883	0.432055	8.66876e-05	0.263361	0.0184085	0.361884
		HTRA1	0.394687	0.000376327	0.158139	0.220593	0.53266	8.28081e-08	0.361829
		ECM2	0.368438	0.00102693	0.284589	0.0172298	0.428158	3.35857e-05	0.360395
		ARHGEF15	0.410078	0.000199743	0.450454	3.58256e-05	0.220531	0.055663	0.360354
		COL5A3	0.36325	0.00124173	0.360547	0.0018315	0.356789	0.000817848	0.360195
		STARD8	0.414788	0.000163537	0.347503	0.0027161	0.315481	0.00360244	0.359257
		GIMAP5	0.41684	0.000149555	0.368428	0.00136985	0.28989	0.00831701	0.358386
		C8orf4	0.373394	0.000859408	0.476432	8.96542e-06	0.224171	0.0507674	0.357999
		EFEMP1	0.366542	0.00110836	0.337249	0.00381646	0.368764	0.000502829	0.357518
		ITM2B	0.38507	0.000549285	0.264003	0.0283987	0.423392	4.32008e-05	0.357488
		NFKBIA	0.347726	0.00213318	0.444052	4.9285e-05	0.280564	0.0112565	0.357447
		MYO1F	0.404925	0.000248147	0.396937	0.000434078	0.269406	0.0155423	0.357089
		PER1	0.349559	0.00200404	0.233762	0.055673	0.487232	1.3826e-06	0.356851
		HEG1	0.40587	0.000239987	0.500007	1.85502e-06	0.161771	0.184496	0.355883
		SLCO2B1	0.443902	4.53414e-05	0.406708	0.000282717	0.216913	0.0604241	0.355841
		ZBTB16	0.41856	0.000138358	0.163971	0.201073	0.484013	1.6699e-06	0.355514
		COX7A1	0.375748	0.000784208	0.19342	0.12348	0.49705	7.66987e-07	0.355406
		GJA1	0.352336	0.00182702	0.153573	0.237874	0.558859	1.11037e-08	0.354923
		VSTM4	0.432847	7.88773e-05	0.302259	0.0108141	0.32875	0.00228354	0.354618
		TRPC6	0.422823	0.000114248	0.499046	1.93245e-06	0.140915	0.26102	0.354261
		SLA	0.390662	0.000445467	0.302186	0.0108317	0.368548	0.000507637	0.353799
		ABCB1	0.369639	0.000990513	0.237185	0.0517117	0.453121	9.28574e-06	0.353315
		PRKD1	0.316148	0.00591268	0.262557	0.0293115	0.476313	2.48272e-06	0.351673
		DENND2A	0.329125	0.00395344	0.242833	0.0460503	0.481223	1.94581e-06	0.35106
		FCER1G	0.372827	0.000877869	0.283755	0.0176232	0.396503	0.000155785	0.351028
		HMOX1	0.408043	0.000217613	0.343554	0.00313323	0.299215	0.00613935	0.350271
		DPYSL2	0.362942	0.00125679	0.193936	0.122184	0.492553	1.0103e-06	0.34981
		S1PR1	0.34196	0.00258481	0.118635	0.379869	0.586032	1.37305e-09	0.348876
		LRP1	0.393994	0.000388982	0.378116	0.000942641	0.273118	0.0139976	0.348409
		CD4	0.40777	0.000220311	0.353524	0.00228228	0.282987	0.0104657	0.348094
		PTPRG	0.392588	0.000413537	0.246976	0.042059	0.404631	0.000107251	0.348065
		TMEM127	0.473777	9.69387e-06	0.409918	0.000240472	0.15963	0.191478	0.347775
		FOS	0.378995	0.000695128	0.391245	0.000546375	0.272515	0.0142109	0.347585
		EFEMP2	0.411833	0.000185004	0.33838	0.00369017	0.292053	0.00775329	0.347422
		PTH1R	0.43796	6.09999e-05	0.22508	0.0666379	0.37834	0.000342969	0.347127
		SPRY1	0.408543	0.000212895	0.438191	6.40129e-05	0.194576	0.0989127	0.347103
		ID4	0.330082	0.00385488	0.168876	0.185665	0.541822	4.27748e-08	0.346927
		MID1	0.345799	0.00227156	0.374666	0.00107371	0.31981	0.00309842	0.346758
		MAFF	0.385462	0.000539015	0.472433	1.10564e-05	0.182335	0.127049	0.346743
		GNG11	0.371223	0.000936864	0.38125	0.000826597	0.283522	0.0102778	0.345332
		FGR	0.439931	5.59291e-05	0.400352	0.000381344	0.195685	0.0966235	0.345323
		RGL2	0.358315	0.00146994	0.31102	0.0086287	0.365711	0.000568959	0.345015
		MAFB	0.410691	0.000195669	0.317907	0.00708062	0.305951	0.00495475	0.34485
		KANK2	0.417372	0.000146089	0.435111	7.3847e-05	0.181672	0.128741	0.344718
		KLF9	0.385777	0.000533934	0.290805	0.0147982	0.356455	0.000830136	0.344346
		RGL1	0.369044	0.00100867	0.149792	0.251709	0.514077	2.59519e-07	0.344304
		PPAP2B	0.314118	0.00632977	0.207256	0.0954241	0.511073	3.17606e-07	0.344149
		C5AR1	0.41486	0.000163528	0.447564	4.13485e-05	0.169351	0.161777	0.343925
		NES	0.352557	0.00181147	0.262673	0.0292422	0.416458	6.0839e-05	0.343896
		PCSK5	0.34649	0.00221613	0.420968	0.000145896	0.261837	0.0191999	0.343099
		CD68	0.371145	0.000938701	0.425692	0.000116631	0.232449	0.0411969	0.343095
		PMP22	0.324976	0.00451798	0.335136	0.00402278	0.368511	0.0005077	0.342874
		CCDC92	0.369016	0.00100867	0.217038	0.0785347	0.439793	1.83357e-05	0.341949
		MYO1B	0.372941	0.000874494	0.609508	1.84423e-10	0.0430933	0.773727	0.341847
		TNS1	0.43568	6.74067e-05	0.455344	2.80719e-05	0.134226	0.287705	0.34175
		FPR1	0.378062	0.000721942	0.222978	0.0697035	0.420349	5.04446e-05	0.340463
		STX12	0.324899	0.00452367	0.125963	0.345716	0.569854	4.84812e-09	0.340239
		LBH	0.436802	6.43761e-05	0.464924	1.67352e-05	0.115887	0.371454	0.339205
		ACTA2	0.486382	4.89582e-06	0.415763	0.000184406	0.115412	0.374003	0.339186
		NYNRIN	0.394122	0.000387368	0.284626	0.0172177	0.338654	0.00161155	0.339134
		TNFSF12	0.329971	0.00385672	0.201318	0.106974	0.48411	1.6699e-06	0.338466
		STAB1	0.425335	0.000104348	0.335069	0.00402516	0.254114	0.0235601	0.338173
		VWA1	0.387192	0.00050586	0.323595	0.00585408	0.302423	0.00554254	0.337737
		DPYD	0.367744	0.00105186	0.351719	0.00242227	0.293349	0.00742855	0.337604
		PRKCH	0.446755	3.98981e-05	0.519527	4.89772e-07	0.0460783	0.758375	0.337453
		CD81	0.37102	0.000939006	0.26856	0.0254888	0.372424	0.000438885	0.337335
		PEPD	0.332364	0.00360393	0.199191	0.111335	0.478426	2.2297e-06	0.33666
		PTTG1IP	0.347054	0.00218056	0.243982	0.0448425	0.417316	5.83758e-05	0.336117
		SLC27A3	0.353508	0.00175802	0.378924	0.000908224	0.274024	0.0136752	0.335485
		CSF1R	0.417796	0.000143001	0.255127	0.0347021	0.333476	0.00193275	0.335466
		NID1	0.405335	0.000244919	0.463141	1.83405e-05	0.135857	0.281117	0.334778
		SERPINB6	0.327017	0.00423881	0.299392	0.0118789	0.377897	0.000349249	0.334769
		AQP4	0.286523	0.014552	0.105042	0.447768	0.610328	1.73198e-10	0.333964
		RHOB	0.319169	0.00540815	0.167064	0.191782	0.513708	2.65487e-07	0.333314
		TRIM8	0.435599	6.74067e-05	0.290916	0.0147524	0.27282	0.0141204	0.333111
		CHSY1	0.342132	0.00257491	0.495899	2.39203e-06	0.15977	0.19116	0.332601
		CD14	0.368514	0.00102693	0.302127	0.0108376	0.325865	0.00251389	0.332169
		KIAA0355	0.313201	0.00651779	0.36688	0.00142464	0.316262	0.00351999	0.332114
		PMEPA1	0.39393	0.000389213	0.379934	0.000870882	0.221777	0.0540311	0.331881
		APP	0.382845	0.000606059	0.260655	0.0305558	0.351798	0.00099296	0.331766
		SCARF1	0.336038	0.00320802	0.471759	1.13128e-05	0.186978	0.115631	0.331592
		NCK2	0.413964	0.000168609	0.245604	0.0432954	0.334495	0.0018697	0.331354
		C3AR1	0.382286	0.000621596	0.21953	0.0746005	0.389289	0.000215373	0.330368
		ARHGEF6	0.330437	0.00380698	0.148007	0.257006	0.51133	3.13299e-07	0.329925
		MRC2	0.404591	0.000251074	0.427624	0.000107158	0.155605	0.205334	0.329273
		ST5	0.329776	0.00387761	0.205592	0.0983678	0.452119	9.72001e-06	0.329163
		CALM1	0.293203	0.0121381	0.147353	0.259407	0.546618	2.92607e-08	0.329058
		DAZAP2	0.341951	0.00258481	0.243654	0.0452552	0.400939	0.000127697	0.328848
		GGT5	0.396354	0.000352029	0.277476	0.0204418	0.312458	0.00400726	0.328763
		CAND2	0.334169	0.00340802	0.126605	0.342726	0.522742	1.52704e-07	0.327839
		PAMR1	0.3466	0.00221079	0.223392	0.0690688	0.411511	7.71262e-05	0.327168
		MOCS1	0.334006	0.00342556	0.20723	0.0954661	0.439892	1.82597e-05	0.327043
		JAM3	0.348465	0.00207694	0.1778	0.160624	0.451941	9.81131e-06	0.326068
		CTSB	0.409106	0.00020976	0.307113	0.00951542	0.261812	0.0192068	0.32601
		NID2	0.358842	0.00144784	0.487172	4.53669e-06	0.131913	0.297756	0.325975
		TCF4	0.344609	0.00236481	0.144849	0.268756	0.486039	1.4666e-06	0.325166
		RBMS2	0.400269	0.000298173	0.406297	0.000288305	0.168688	0.163639	0.325085
		RPS6KA2	0.45895	2.0076e-05	0.273485	0.0225064	0.242704	0.0319592	0.325046
		FTH1	0.400765	0.000291703	0.237754	0.0510029	0.336398	0.00174574	0.324972
		PCDH9	0.32313	0.00479658	0.116035	0.392467	0.535536	6.66464e-08	0.3249
		CDH6	0.267052	0.0250768	0.472052	1.12187e-05	0.235455	0.0383246	0.324853
		PFKFB3	0.344086	0.00240542	0.25715	0.0331472	0.371915	0.000447958	0.324384
		NR3C2	0.287518	0.0141508	0.221347	0.0719811	0.463669	5.15662e-06	0.324178
		MGP	0.436005	6.65214e-05	0.30256	0.0107273	0.233957	0.039835	0.324174
		MXRA8	0.420525	0.000127293	0.357878	0.00199055	0.192454	0.10335	0.323619
		FOXF1	0.317231	0.00574431	0.488863	4.05321e-06	0.162306	0.183065	0.3228
		SETD3	0.36607	0.00112246	0.272401	0.02315	0.32901	0.00226396	0.322494
		PKIG	0.341704	0.00260661	0.118765	0.379272	0.506621	4.05116e-07	0.322363
		MYL9	0.428204	9.61904e-05	0.460739	2.0123e-05	0.0777301	0.580115	0.322225
		KL	0.342785	0.00252691	0.370698	0.00126435	0.252555	0.024537	0.322013
		ARAP3	0.325595	0.00444067	0.369644	0.00131046	0.270388	0.0151235	0.321876
		FAM82A2	0.355571	0.00161043	0.228597	0.0617233	0.379973	0.000319919	0.32138
		CPM	0.469256	1.21472e-05	0.250341	0.0388267	0.243848	0.0310323	0.321148
		TENC1	0.388199	0.000487665	0.324156	0.00578986	0.246548	0.0289122	0.319634
		FAM49A	0.35162	0.00185684	0.155054	0.232122	0.450848	1.03618e-05	0.319174
		RASGRP2	0.333899	0.00342556	0.171462	0.17818	0.451588	9.99396e-06	0.318983
		DPEP2	0.427379	9.8981e-05	0.336665	0.00388476	0.190624	0.107091	0.318222
		SEC14L1	0.396268	0.000352648	0.216074	0.0801463	0.342233	0.00142001	0.318192
		CHST15	0.395501	0.000364935	0.320769	0.00645577	0.23798	0.0360888	0.318083
		SYT17	0.298559	0.0103782	0.173534	0.172577	0.481824	1.88738e-06	0.317972
		FAM124B	0.264751	0.0264637	0.315915	0.00740058	0.369488	0.000488632	0.316718
		TNFRSF1A	0.331425	0.00368512	0.319978	0.00663452	0.297448	0.00648601	0.316283
		PNPLA6	0.319349	0.00538155	0.434694	7.50457e-05	0.193966	0.100261	0.316003
		MMP2	0.3213	0.00509025	0.428963	0.000100349	0.195958	0.0959857	0.315407
		PHC2	0.356085	0.0015879	0.232067	0.057706	0.357764	0.000785135	0.315305
		TMEM47	0.262301	0.0283096	0.198522	0.112812	0.48509	1.56823e-06	0.315304
		ACVRL1	0.296208	0.0111196	0.423665	0.000127446	0.224995	0.049772	0.314956
		PLTP	0.35899	0.00144706	0.310224	0.00880656	0.275543	0.0131066	0.314919
		EMP1	0.366853	0.00109503	0.338136	0.00369826	0.237548	0.0363958	0.314179
		EDNRB	0.266463	0.0253892	0.147381	0.259339	0.528261	1.0725e-07	0.314035
		ZCCHC24	0.346551	0.00221291	0.149848	0.251623	0.445169	1.40632e-05	0.313856
		TNFAIP1	0.289609	0.013414	0.214575	0.0824974	0.435976	2.26588e-05	0.313387
		C1QTNF1	0.331646	0.00366917	0.335643	0.00395527	0.270471	0.0150894	0.312587
		LRRN3	0.279105	0.0178304	0.157895	0.221585	0.500555	6.13962e-07	0.312518
		CLEC5A	0.337811	0.00301818	0.338457	0.00368878	0.258073	0.0211901	0.311447
		SDPR	0.289158	0.0135776	0.510981	8.40766e-07	0.133337	0.291709	0.311159
		CDC42BPB	0.35086	0.00190742	0.307699	0.00936095	0.274122	0.013639	0.310894
		TLE2	0.287554	0.0141508	0.328983	0.00495572	0.315415	0.00360592	0.310651
		LDB2	0.298851	0.0103209	0.308941	0.00904324	0.324159	0.00267545	0.31065
		ARHGEF3	0.339405	0.002856	0.119572	0.375539	0.472493	3.1337e-06	0.31049
		QKI	0.308296	0.00761311	0.115064	0.396593	0.507637	3.85869e-07	0.310332
		GALC	0.352545	0.00181147	0.309177	0.0089919	0.268846	0.0157806	0.310189
		FEZ2	0.316334	0.00588419	0.173349	0.173059	0.440857	1.75055e-05	0.31018
		LIMCH1	0.292353	0.0124423	0.270178	0.0245255	0.365375	0.000577189	0.309302
		SOBP	0.312209	0.0067333	0.115353	0.3952	0.500126	6.31305e-07	0.309229
		C10orf10	0.317404	0.00572878	0.385817	0.00068856	0.224259	0.0506701	0.30916
		IGFBP4	0.38728	0.000504778	0.468408	1.36959e-05	0.0713583	0.61586	0.309015
		TJP1	0.329069	0.00395562	0.280747	0.0188322	0.317063	0.00342268	0.30896
		NDUFA4L2	0.341938	0.00258481	0.353982	0.00225829	0.229966	0.0438906	0.308628
		ZYX	0.313548	0.00645704	0.423733	0.000127446	0.187917	0.113262	0.308399
		C5orf4	0.351673	0.0018561	0.142779	0.276456	0.430708	2.94576e-05	0.308387
		HCK	0.330599	0.00378692	0.342894	0.00321073	0.251209	0.0254561	0.308234
		DDAH2	0.288892	0.0136215	0.247669	0.0413578	0.387606	0.000233121	0.308055
		TMEM176B	0.326626	0.00430004	0.295693	0.0130473	0.301231	0.00573957	0.30785
		TCF21	0.350419	0.00193718	0.445752	4.51325e-05	0.126361	0.322196	0.30751
		C3	0.335809	0.00323837	0.231469	0.058375	0.353643	0.000929988	0.306974
		SDCBP	0.328376	0.00404881	0.382578	0.000779032	0.206334	0.076734	0.305763
		PLVAP	0.386234	0.000524812	0.465306	1.648e-05	0.0648275	0.652555	0.305456
		C1R	0.331633	0.00366917	0.325862	0.0054578	0.258317	0.0210745	0.305271
		DDAH1	0.245743	0.0424053	0.165602	0.196562	0.50414	4.88313e-07	0.305162
		FCGR1B	0.310885	0.00699624	0.155369	0.230984	0.448983	1.15357e-05	0.305079
		CSF3R	0.361635	0.00131979	0.315483	0.00751417	0.237592	0.0363806	0.304903
		COL1A2	0.40182	0.000281451	0.462149	1.88192e-05	0.0506132	0.733071	0.304861
		HSD17B6	0.318196	0.00558275	0.225019	0.0667253	0.370288	0.000476817	0.304501
		WBP1L	0.401075	0.00028845	0.147589	0.25863	0.363567	0.000621267	0.304077
		LTBP3	0.376036	0.000776077	0.316723	0.00728278	0.218127	0.0588062	0.303629
		FLVCR2	0.311341	0.00689983	0.420168	0.000150951	0.179135	0.135177	0.303548
		GNAI2	0.373038	0.000871906	0.212726	0.085514	0.324297	0.00266225	0.303354
		GPM6A	0.287467	0.0141697	0.0430646	0.783191	0.579075	2.41326e-09	0.303202
		TIMP2	0.356843	0.00154688	0.32578	0.0054632	0.22616	0.0484259	0.302928
		NACC2	0.318463	0.00553639	0.19648	0.117103	0.39203	0.000189865	0.302324
		ICAM2	0.285299	0.0149654	0.393787	0.000489739	0.227302	0.0470407	0.302129
		TAX1BP3	0.354975	0.00164813	0.300692	0.0114004	0.250568	0.0258859	0.302078
		FHL1	0.290021	0.013254	0.19612	0.11788	0.419204	5.3492e-05	0.301782
		ELN	0.267878	0.0244985	0.337691	0.0037503	0.29919	0.00614145	0.301586
		SIDT2	0.355668	0.00161043	0.380174	0.000862373	0.167528	0.167304	0.301124
		FOXO3	0.374171	0.000832066	0.241957	0.046727	0.286296	0.00937147	0.300808
		DKK3	0.306052	0.00819901	0.13287	0.316673	0.462259	5.6205e-06	0.300394
		EGR1	0.346893	0.00218928	0.291441	0.0145189	0.261765	0.019215	0.300033
		CEBPB	0.32086	0.00514561	0.469504	1.28173e-05	0.10675	0.417602	0.299038
		TUBA1A	0.315281	0.00607606	0.0390954	0.803814	0.54208	4.23901e-08	0.298819
		TNFAIP6	0.268246	0.0243127	0.35557	0.00213084	0.272553	0.0141995	0.29879
		PPM1F	0.349475	0.00200404	0.36925	0.00131977	0.177357	0.139199	0.298694
		NUAK1	0.410258	0.00019903	0.158622	0.218963	0.326717	0.00244827	0.298532
		GNA11	0.338007	0.00299444	0.349068	0.00258937	0.207681	0.0744747	0.298252
		DENND5A	0.297466	0.0106478	0.148209	0.256311	0.448241	1.19663e-05	0.297972
		HLX	0.382041	0.000623633	0.327789	0.00514984	0.182054	0.127789	0.297295
		SAMHD1	0.34927	0.00201505	0.336509	0.0038988	0.205095	0.078823	0.296958
		FCGR2A	0.349161	0.00202282	0.321159	0.00638069	0.2192	0.0573707	0.296507
		MT1M	0.234525	0.0559043	0.13954	0.28972	0.514823	2.49798e-07	0.296296
		PINK1	0.286828	0.0144486	0.120862	0.369511	0.481138	1.94581e-06	0.296276
		ZFP36	0.29848	0.0104036	0.439578	6.16026e-05	0.150677	0.223313	0.296245
		ABCA8	0.323346	0.00475578	0.27054	0.0242601	0.293836	0.00730518	0.295907
		AKAP12	0.355582	0.00161043	0.275052	0.0216282	0.256037	0.022356	0.295557
		CST3	0.232724	0.0582389	0.126317	0.344105	0.527577	1.10247e-07	0.295539
		MAST4	0.322362	0.00491162	0.309468	0.00892954	0.253892	0.0236848	0.295241

## Sheet: Gene Sets Enriched
		Gene Sets Enriched Based on 343 Endothelial Genes
		GO biological process	Total No. of genes in the gene sets	No. of genes in the list	Expected No.	Fold of Enrichment	raw P-value	FDR
		vasculature development (GO:0001944)	525	57	8.69	6.56	4.09e-28	6.49e-24
		blood vessel development (GO:0001568)	502	55	8.31	6.62	2.62e-27	2.08e-23
		anatomical structure morphogenesis (GO:0009653)	2180	109	36.1	3.02	3.9e-26	2.06e-22
		circulatory system development (GO:0072359)	871	68	14.42	4.72	1e-25	3.97e-22
		blood vessel morphogenesis (GO:0048514)	415	47	6.87	6.84	6.12e-24	1.94e-20
		developmental process (GO:0032502)	5757	184	95.32	1.93	2e-23	3.97e-20
		extracellular structure organization (GO:0043062)	364	44	6.03	7.3	1.79e-23	4.06e-20
		extracellular matrix organization (GO:0030198)	363	44	6.01	7.32	1.62e-23	4.28e-20
		system development (GO:0048731)	4313	153	71.41	2.14	1.27e-22	2.24e-19
		multicellular organism development (GO:0007275)	4899	164	81.11	2.02	4.75e-22	6.86e-19
		anatomical structure development (GO:0048856)	5294	172	87.65	1.96	4.68e-22	7.42e-19
		tube development (GO:0035295)	860	61	14.24	4.28	4.52e-21	5.97e-18
		angiogenesis (GO:0001525)	323	39	5.35	7.29	7.11e-21	8.67e-18
		biological adhesion (GO:0022610)	951	62	15.75	3.94	1.11e-19	1.26e-16
		regulation of multicellular organismal process (GO:0051239)	2696	110	44.64	2.46	1.53e-19	1.62e-16
		cell adhesion (GO:0007155)	945	61	15.65	3.9	3.63e-19	3.59e-16
		tube morphogenesis (GO:0035239)	664	51	10.99	4.64	4.98e-19	4.65e-16
		multicellular organismal process (GO:0032501)	6972	196	115.44	1.7	1.27e-18	1.12e-15
		regulation of multicellular organismal development (GO:2000026)	1331	72	22.04	3.27	1.47e-18	1.23e-15
		regulation of developmental process (GO:0050793)	2465	102	40.81	2.5	2e-18	1.59e-15
		regulation of response to stimulus (GO:0048583)	4275	143	70.78	2.02	2.55e-18	1.92e-15
		regulation of cell motility (GO:2000145)	956	59	15.83	3.73	1.11e-17	7.63e-15
		regulation of cell migration (GO:0030334)	894	57	14.8	3.85	1.08e-17	7.76e-15
		regulation of locomotion (GO:0040012)	998	60	16.52	3.63	1.8e-17	1.19e-14
		animal organ development (GO:0048513)	3244	118	53.71	2.2	3.18e-17	2.02e-14
		regulation of cellular component movement (GO:0051270)	1035	60	17.14	3.5	8.95e-17	5.46e-14
		regulation of angiogenesis (GO:0045765)	283	32	4.69	6.83	1.49e-16	8.75e-14
		regulation of vasculature development (GO:1901342)	286	32	4.74	6.76	1.96e-16	1.11e-13
		negative regulation of biological process (GO:0048519)	5581	164	92.41	1.77	3.18e-16	1.74e-13
		negative regulation of cellular process (GO:0048523)	4946	150	81.89	1.83	1.44e-15	7.6e-13
		regulation of cell population proliferation (GO:0042127)	1666	75	27.58	2.72	3.67e-15	1.88e-12
		positive regulation of developmental process (GO:0051094)	1277	64	21.14	3.03	5.51e-15	2.73e-12
		response to stimulus (GO:0050896)	8502	213	140.77	1.51	8.75e-15	4.21e-12
		anatomical structure formation involved in morphogenesis (GO:0048646)	889	52	14.72	3.53	9.61e-15	4.49e-12
		response to wounding (GO:0009611)	540	40	8.94	4.47	1.35e-14	6.13e-12
		positive regulation of biological process (GO:0048518)	6275	173	103.9	1.67	1.43e-14	6.32e-12
		cellular developmental process (GO:0048869)	3593	119	59.49	2	1.81e-14	7.78e-12
		positive regulation of cellular process (GO:0048522)	5685	160	94.13	1.7	7.22e-14	3.01e-11
		regulation of signal transduction (GO:0009966)	3068	106	50.8	2.09	7.43e-14	3.02e-11
		positive regulation of cell motility (GO:2000147)	546	39	9.04	4.31	8.8e-14	3.49e-11
		cell differentiation (GO:0030154)	3537	116	58.56	1.98	1.12e-13	4.34e-11
		positive regulation of cellular component movement (GO:0051272)	559	39	9.26	4.21	1.77e-13	6.68e-11
		positive regulation of locomotion (GO:0040017)	561	39	9.29	4.2	1.97e-13	7.25e-11
		positive regulation of cell migration (GO:0030335)	523	37	8.66	4.27	5.23e-13	1.89e-10
		response to stress (GO:0006950)	3648	116	60.4	1.92	7.84e-13	2.7e-10
		regulation of localization (GO:0032879)	2771	97	45.88	2.11	7.78e-13	2.74e-10
		negative regulation of response to stimulus (GO:0048585)	1822	74	30.17	2.45	1.11e-12	3.68e-10
		regulation of cell communication (GO:0010646)	3432	111	56.83	1.95	1.09e-12	3.68e-10
		signaling (GO:0023052)	5504	153	91.13	1.68	1.16e-12	3.76e-10
		tissue development (GO:0009888)	1762	72	29.17	2.47	2.16e-12	6.85e-10
		regulation of signaling (GO:0023051)	3468	111	57.42	1.93	2.26e-12	7.02e-10
		circulatory system process (GO:0003013)	497	35	8.23	4.25	2.62e-12	7.99e-10
		signal transduction (GO:0007165)	5152	145	85.3	1.7	3.75e-12	1.12e-09
		regulation of cellular process (GO:0050794)	11345	251	187.84	1.34	3.8e-12	1.12e-09
		regulation of biological process (GO:0050789)	11904	259	197.1	1.31	4.09e-12	1.18e-09
		biological regulation (GO:0065007)	12575	269	208.21	1.29	4.47e-12	1.27e-09
		renal system development (GO:0072001)	298	27	4.93	5.47	4.73e-12	1.32e-09
		cellular process (GO:0009987)	15475	307	256.23	1.2	6.25e-12	1.68e-09
		regulation of response to external stimulus (GO:0032101)	1203	56	19.92	2.81	6.19e-12	1.69e-09
		urogenital system development (GO:0001655)	331	28	5.48	5.11	8.55e-12	2.22e-09
		cell junction organization (GO:0034330)	491	34	8.13	4.18	8.46e-12	2.24e-09
		cell communication (GO:0007154)	5595	152	92.64	1.64	9.44e-12	2.42e-09
		cell activation (GO:0001775)	1075	52	17.8	2.92	1.03e-11	2.58e-09
		cell surface receptor signaling pathway (GO:0007166)	2510	88	41.56	2.12	1.17e-11	2.91e-09
		positive regulation of vasculature development (GO:1904018)	158	20	2.62	7.65	1.33e-11	3.2e-09
		positive regulation of angiogenesis (GO:0045766)	158	20	2.62	7.65	1.33e-11	3.25e-09
		glomerulus vasculature development (GO:0072012)	19	10	0.31	31.79	1.75e-11	4.15e-09
		regulation of protein phosphorylation (GO:0001932)	1463	62	24.22	2.56	2.23e-11	5.21e-09
		regulation of intracellular signal transduction (GO:1902531)	1779	70	29.46	2.38	2.65e-11	6.09e-09
		regulation of phosphorylation (GO:0042325)	1634	66	27.05	2.44	3.24e-11	7.34e-09
		renal system vasculature development (GO:0061437)	21	10	0.35	28.76	3.77e-11	8.31e-09
		kidney vasculature development (GO:0061440)	21	10	0.35	28.76	3.77e-11	8.43e-09
		cellular response to chemical stimulus (GO:0070887)	2924	96	48.41	1.98	4.7e-11	1.01e-08
		wound healing (GO:0042060)	439	31	7.27	4.26	4.68e-11	1.02e-08
		glomerulus development (GO:0032835)	54	13	0.89	14.54	5.2e-11	1.1e-08
		negative regulation of multicellular organismal process (GO:0051241)	1022	49	16.92	2.9	5.9e-11	1.23e-08
		positive regulation of multicellular organismal process (GO:0051240)	1429	60	23.66	2.54	6.54e-11	1.35e-08
		positive regulation of response to stimulus (GO:0048584)	2295	81	38	2.13	7.2e-11	1.46e-08
		kidney development (GO:0001822)	290	25	4.8	5.21	8.02e-11	1.61e-08
		regulation of biological quality (GO:0065008)	4013	118	66.44	1.78	9.5e-11	1.88e-08
		animal organ morphogenesis (GO:0009887)	971	47	16.08	2.92	1.13e-10	2.21e-08
		cellular response to stimulus (GO:0051716)	6793	171	112.47	1.52	1.17e-10	2.26e-08
		regulation of anatomical structure morphogenesis (GO:0022603)	977	47	16.18	2.91	1.37e-10	2.62e-08
		blood circulation (GO:0008015)	405	29	6.71	4.32	1.5e-10	2.83e-08
		cell-substrate adhesion (GO:0031589)	186	20	3.08	6.49	1.91e-10	3.57e-08
		cell junction assembly (GO:0034329)	279	24	4.62	5.2	2.02e-10	3.72e-08
		regulation of phosphate metabolic process (GO:0019220)	1832	69	30.33	2.27	2.06e-10	3.75e-08
		regulation of phosphorus metabolic process (GO:0051174)	1833	69	30.35	2.27	2.09e-10	3.76e-08
		response to growth factor (GO:0070848)	528	33	8.74	3.77	2.17e-10	3.83e-08
		regulation of cell death (GO:0010941)	1665	65	27.57	2.36	2.16e-10	3.85e-08
		cellular response to growth factor stimulus (GO:0071363)	500	32	8.28	3.87	2.37e-10	4.13e-08
		regulated exocytosis (GO:0045055)	691	38	11.44	3.32	2.83e-10	4.88e-08
		positive regulation of intracellular signal transduction (GO:1902533)	1016	47	16.82	2.79	4.71e-10	7.87e-08
		positive regulation of phosphate metabolic process (GO:0045937)	1163	51	19.26	2.65	4.66e-10	7.87e-08
		positive regulation of phosphorus metabolic process (GO:0010562)	1163	51	19.26	2.65	4.66e-10	7.95e-08
		positive regulation of signal transduction (GO:0009967)	1561	61	25.85	2.36	6.18e-10	1.02e-07
		cellular response to organic substance (GO:0071310)	2350	80	38.91	2.06	6.32e-10	1.03e-07
		regulation of cell adhesion (GO:0030155)	721	38	11.94	3.18	8.79e-10	1.42e-07
		locomotion (GO:0040011)	1340	55	22.19	2.48	9.47e-10	1.52e-07
		enzyme linked receptor protein signaling pathway (GO:0007167)	730	38	12.09	3.14	1.22e-09	1.94e-07
		positive regulation of cell population proliferation (GO:0008284)	941	44	15.58	2.82	1.32e-09	2.07e-07
		aging (GO:0007568)	283	23	4.69	4.91	1.35e-09	2.1e-07
		regulation of immune system process (GO:0002682)	1705	64	28.23	2.27	1.37e-09	2.11e-07
		positive regulation of phosphorylation (GO:0042327)	1092	48	18.08	2.65	1.51e-09	2.3e-07
		export from cell (GO:0140352)	1024	46	16.95	2.71	1.8e-09	2.72e-07
		response to organic substance (GO:0010033)	3006	93	49.77	1.87	1.88e-09	2.81e-07
		positive regulation of metabolic process (GO:0009893)	3852	111	63.78	1.74	1.94e-09	2.85e-07
		inflammatory response (GO:0006954)	516	31	8.54	3.63	1.93e-09	2.86e-07
		cellular response to transforming growth factor beta stimulus (GO:0071560)	149	17	2.47	6.89	1.98e-09	2.89e-07
		negative regulation of developmental process (GO:0051093)	887	42	14.69	2.86	2.28e-09	3.29e-07
		regulation of cell differentiation (GO:0045595)	1573	60	26.04	2.3	2.38e-09	3.41e-07
		endothelium development (GO:0003158)	95	14	1.57	8.9	2.82e-09	3.99e-07
		response to transforming growth factor beta (GO:0071559)	156	17	2.58	6.58	3.74e-09	5.26e-07
		secretion by cell (GO:0032940)	976	44	16.16	2.72	3.81e-09	5.3e-07
		positive regulation of protein phosphorylation (GO:0001934)	1015	45	16.81	2.68	4.06e-09	5.6e-07
		transforming growth factor beta receptor signaling pathway (GO:0007179)	99	14	1.64	8.54	4.55e-09	6.22e-07
		regulation of MAPK cascade (GO:0043408)	705	36	11.67	3.08	5.55e-09	7.53e-07
		cell development (GO:0048468)	1654	61	27.39	2.23	5.95e-09	7.99e-07
		response to cytokine (GO:0034097)	1125	48	18.63	2.58	6.24e-09	8.32e-07
		regulation of protein modification process (GO:0031399)	1879	66	31.11	2.12	8.22e-09	1.09e-06
		exocytosis (GO:0006887)	787	38	13.03	2.92	8.61e-09	1.13e-06
		positive regulation of macromolecule metabolic process (GO:0010604)	3566	103	59.04	1.74	9.1e-09	1.18e-06
		cell migration (GO:0016477)	973	43	16.11	2.67	1.02e-08	1.32e-06
		positive regulation of cell communication (GO:0010647)	1723	62	28.53	2.17	1.15e-08	1.47e-06
		cell-matrix adhesion (GO:0007160)	127	15	2.1	7.13	1.17e-08	1.49e-06
		regulation of protein metabolic process (GO:0051246)	2798	86	46.33	1.86	1.25e-08	1.57e-06
		positive regulation of signaling (GO:0023056)	1730	62	28.64	2.16	1.27e-08	1.58e-06
		positive regulation of cell differentiation (GO:0045597)	837	39	13.86	2.81	1.37e-08	1.69e-06
		negative regulation of cell population proliferation (GO:0008285)	698	35	11.56	3.03	1.42e-08	1.75e-06
		regulation of programmed cell death (GO:0043067)	1528	57	25.3	2.25	1.93e-08	2.36e-06
		movement of cell or subcellular component (GO:0006928)	1592	58	26.36	2.2	2.22e-08	2.69e-06
		defense response (GO:0006952)	1429	54	23.66	2.28	2.44e-08	2.93e-06
		response to chemical (GO:0042221)	4392	118	72.72	1.62	2.56e-08	3.05e-06
		myeloid leukocyte activation (GO:0002274)	584	31	9.67	3.21	2.96e-08	3.51e-06
		maintenance of blood-brain barrier (GO:0035633)	35	9	0.58	15.53	3.12e-08	3.66e-06
		response to external stimulus (GO:0009605)	2532	79	41.92	1.88	3.3e-08	3.84e-06
		positive regulation of cellular metabolic process (GO:0031325)	3385	97	56.05	1.73	4.01e-08	4.65e-06
		cell-cell junction organization (GO:0045216)	187	17	3.1	5.49	4.44e-08	5.1e-06
		positive regulation of cell death (GO:0010942)	629	32	10.41	3.07	4.48e-08	5.11e-06
		regulation of apoptotic process (GO:0042981)	1495	55	24.75	2.22	4.83e-08	5.43e-06
		glomerular mesangium development (GO:0072109)	8	6	0.13	45.3	4.81e-08	5.45e-06
		cell motility (GO:0048870)	1106	45	18.31	2.46	5.11e-08	5.67e-06
		vascular process in circulatory system (GO:0003018)	265	20	4.39	4.56	5.16e-08	5.68e-06
		localization of cell (GO:0051674)	1106	45	18.31	2.46	5.11e-08	5.71e-06
		regulation of catalytic activity (GO:0050790)	2384	75	39.47	1.9	6.08e-08	6.65e-06
		positive regulation of gene expression (GO:0010628)	2299	73	38.07	1.92	6.36e-08	6.92e-06
		negative regulation of angiogenesis (GO:0016525)	105	13	1.74	7.48	6.76e-08	7.3e-06
		response to oxygen-containing compound (GO:1901700)	1596	57	26.43	2.16	7.06e-08	7.57e-06
		negative regulation of cell migration (GO:0030336)	271	20	4.49	4.46	7.27e-08	7.74e-06
		negative regulation of blood vessel morphogenesis (GO:2000181)	106	13	1.76	7.41	7.48e-08	7.92e-06
		transmembrane receptor protein serine/threonine kinase signaling pathway (GO:0007178)	195	17	3.23	5.27	7.79e-08	8.19e-06
		nephron development (GO:0072006)	127	14	2.1	6.66	7.95e-08	8.3e-06
		negative regulation of vasculature development (GO:1901343)	107	13	1.77	7.34	8.27e-08	8.58e-06
		secretion (GO:0046903)	1092	44	18.08	2.43	9.36e-08	9.64e-06
		regulation of response to stress (GO:0080134)	1566	56	25.93	2.16	9.68e-08	9.9e-06
		regulation of molecular function (GO:0065009)	3067	89	50.78	1.75	1.01e-07	1.03e-05
		localization (GO:0051179)	5832	143	96.56	1.48	1.15e-07	1.17e-05
		cellular component organization (GO:0016043)	5677	140	94	1.49	1.27e-07	1.28e-05
		positive regulation of MAPK cascade (GO:0043410)	526	28	8.71	3.21	1.35e-07	1.35e-05
		regulation of cellular protein metabolic process (GO:0032268)	2661	80	44.06	1.82	1.52e-07	1.5e-05
		negative regulation of cell motility (GO:2000146)	286	20	4.74	4.22	1.65e-07	1.62e-05
		positive regulation of nitrogen compound metabolic process (GO:0051173)	3202	91	53.02	1.72	1.73e-07	1.7e-05
		positive regulation of response to external stimulus (GO:0032103)	505	27	8.36	3.23	2.1e-07	2.04e-05
		muscle structure development (GO:0061061)	477	26	7.9	3.29	2.5e-07	2.41e-05
		negative regulation of signal transduction (GO:0009968)	1290	48	21.36	2.25	2.59e-07	2.49e-05
		negative regulation of cellular component movement (GO:0051271)	295	20	4.88	4.09	2.62e-07	2.51e-05
		integrin-mediated signaling pathway (GO:0007229)	99	12	1.64	7.32	2.68e-07	2.54e-05
		positive regulation of protein modification process (GO:0031401)	1244	47	20.6	2.28	2.81e-07	2.65e-05
		regulation of blood pressure (GO:0008217)	191	16	3.16	5.06	3.11e-07	2.92e-05
		adherens junction organization (GO:0034332)	64	10	1.06	9.44	3.29e-07	3.07e-05
		immune system process (GO:0002376)	2856	83	47.29	1.76	3.56e-07	3.3e-05
		negative regulation of cell communication (GO:0010648)	1386	50	22.95	2.18	3.65e-07	3.37e-05
		negative regulation of signaling (GO:0023057)	1389	50	23	2.17	3.81e-07	3.49e-05
		regulation of body fluid levels (GO:0050878)	492	26	8.15	3.19	4.38e-07	3.99e-05
		platelet degranulation (GO:0002576)	129	13	2.14	6.09	5.96e-07	5.4e-05
		leukocyte activation (GO:0045321)	931	38	15.41	2.47	6.22e-07	5.61e-05
		leukocyte degranulation (GO:0043299)	504	26	8.34	3.12	6.75e-07	5.99e-05
		biological_process (GO:0008150)	17857	324	295.67	1.1	6.68e-07	5.99e-05
		vasculogenesis (GO:0001570)	70	10	1.16	8.63	6.91e-07	6.09e-05
		regulation of epithelial cell migration (GO:0010632)	232	17	3.84	4.43	7.7e-07	6.75e-05
		intracellular signal transduction (GO:0035556)	1680	56	27.82	2.01	7.92e-07	6.91e-05
		negative regulation of locomotion (GO:0040013)	318	20	5.27	3.8	7.98e-07	6.92e-05
		cell morphogenesis (GO:0000902)	721	32	11.94	2.68	8.23e-07	7.1e-05
		cell-cell adhesion (GO:0098609)	510	26	8.44	3.08	8.34e-07	7.15e-05
		response to endogenous stimulus (GO:0009719)	1417	50	23.46	2.13	8.63e-07	7.36e-05
		neutrophil degranulation (GO:0043312)	482	25	7.98	3.13	1.01e-06	8.6e-05
		regulation of endothelial cell proliferation (GO:0001936)	136	13	2.25	5.77	1.03e-06	8.73e-05
		regulation of ERK1 and ERK2 cascade (GO:0070372)	295	19	4.88	3.89	1.08e-06	9.08e-05
		negative regulation of immune system process (GO:0002683)	587	28	9.72	2.88	1.1e-06	9.15e-05
		neutrophil activation involved in immune response (GO:0002283)	486	25	8.05	3.11	1.17e-06	9.71e-05
		cellular component organization or biogenesis (GO:0071840)	5896	140	97.62	1.43	1.23e-06	0.000101
		negative regulation of response to external stimulus (GO:0032102)	557	27	9.22	2.93	1.28e-06	0.000105
		cellular response to cytokine stimulus (GO:0071345)	1036	40	17.15	2.33	1.29e-06	0.000105
		heart development (GO:0007507)	524	26	8.68	3	1.35e-06	0.00011
		regulation of cytokine production (GO:0001817)	739	32	12.24	2.62	1.37e-06	0.000111
		neutrophil mediated immunity (GO:0002446)	493	25	8.16	3.06	1.49e-06	0.00012
		neutrophil activation (GO:0042119)	494	25	8.18	3.06	1.55e-06	0.000124
		granulocyte activation (GO:0036230)	498	25	8.25	3.03	1.77e-06	0.000141
		regulation of defense response (GO:0031347)	856	35	14.17	2.47	1.82e-06	0.000143
		epithelium development (GO:0060429)	1121	42	18.56	2.26	1.81e-06	0.000143
		response to other organism (GO:0051707)	1427	49	23.63	2.07	1.81e-06	0.000143
		response to external biotic stimulus (GO:0043207)	1429	49	23.66	2.07	1.86e-06	0.000145
		regulation of endothelial cell migration (GO:0010594)	170	14	2.81	4.97	2.07e-06	0.000161
		tissue migration (GO:0090130)	101	11	1.67	6.58	2.21e-06	0.000171
		endothelial cell differentiation (GO:0045446)	81	10	1.34	7.46	2.3e-06	0.000177
		positive regulation of reactive oxygen species metabolic process (GO:2000379)	102	11	1.69	6.51	2.41e-06	0.000185
		artery morphogenesis (GO:0048844)	63	9	1.04	8.63	2.51e-06	0.000191
		immune effector process (GO:0002252)	1095	41	18.13	2.26	2.59e-06	0.000196
		tissue homeostasis (GO:0001894)	227	16	3.76	4.26	2.61e-06	0.000197
		positive regulation of protein metabolic process (GO:0051247)	1703	55	28.2	1.95	2.62e-06	0.000197
		anatomical structure maturation (GO:0071695)	201	15	3.33	4.51	2.8e-06	0.000208
		vesicle-mediated transport (GO:0016192)	1964	61	32.52	1.88	2.78e-06	0.000208
		metanephric glomerulus development (GO:0072224)	10	5	0.17	30.2	2.92e-06	0.000217
		cell-cell junction assembly (GO:0007043)	127	12	2.1	5.71	3.01e-06	0.000222
		myeloid leukocyte mediated immunity (GO:0002444)	514	25	8.51	2.94	3.03e-06	0.000223
		regulation of epithelial cell proliferation (GO:0050678)	349	20	5.78	3.46	3.07e-06	0.000225
		regulation of inflammatory response (GO:0050727)	550	26	9.11	2.86	3.14e-06	0.000228
		regulation of vascular permeability (GO:0043114)	48	8	0.79	10.07	3.28e-06	0.000238
		smooth muscle cell differentiation (GO:0051145)	33	7	0.55	12.81	3.36e-06	0.000242
		regulation of neuron death (GO:1901214)	321	19	5.31	3.57	3.49e-06	0.000251
		myeloid cell activation involved in immune response (GO:0002275)	519	25	8.59	2.91	3.56e-06	0.000255
		cell activation involved in immune response (GO:0002263)	626	28	10.36	2.7	3.58e-06	0.000255
		response to biotic stimulus (GO:0009607)	1464	49	24.24	2.02	3.95e-06	0.00028
		positive regulation of smooth muscle cell proliferation (GO:0048661)	87	10	1.44	6.94	4.13e-06	0.000291
		positive regulation of apoptotic process (GO:0043065)	560	26	9.27	2.8	4.28e-06	0.0003
		artery development (GO:0060840)	88	10	1.46	6.86	4.53e-06	0.000317
		regulation of smooth muscle cell proliferation (GO:0048660)	135	12	2.24	5.37	5.39e-06	0.000375
		positive regulation of programmed cell death (GO:0043068)	568	26	9.4	2.76	5.45e-06	0.000377
		regulation of cellular response to growth factor stimulus (GO:0090287)	302	18	5	3.6	5.77e-06	0.000398
		regulation of actin cytoskeleton organization (GO:0032956)	365	20	6.04	3.31	5.8e-06	0.000398
		neuron remodeling (GO:0016322)	12	5	0.2	25.16	5.86e-06	0.000401
		regulation of cell-substrate adhesion (GO:0010810)	216	15	3.58	4.19	6.36e-06	0.000433
		positive regulation of cellular protein metabolic process (GO:0032270)	1625	52	26.91	1.93	7e-06	0.000475
		regulation of reactive oxygen species metabolic process (GO:2000377)	191	14	3.16	4.43	7.28e-06	0.000491
		regulation of actin filament-based process (GO:0032970)	406	21	6.72	3.12	7.86e-06	0.000526
		regulation of kinase activity (GO:0043549)	911	35	15.08	2.32	7.83e-06	0.000526
		renal system process (GO:0003014)	117	11	1.94	5.68	8.13e-06	0.000542
		leukocyte mediated immunity (GO:0002443)	762	31	12.62	2.46	8.49e-06	0.000564
		metal ion homeostasis (GO:0055065)	620	27	10.27	2.63	8.55e-06	0.000565
		regulation of chemotaxis (GO:0050920)	223	15	3.69	4.06	9.1e-06	0.000599
		glial cell activation (GO:0061900)	40	7	0.66	10.57	1.03e-05	0.000674
		tissue remodeling (GO:0048771)	98	10	1.62	6.16	1.09e-05	0.000709
		positive regulation of cytokine production (GO:0001819)	453	22	7.5	2.93	1.23e-05	0.000797
		response to lipopolysaccharide (GO:0032496)	321	18	5.31	3.39	1.27e-05	0.000817
		positive regulation of protein serine/threonine kinase activity (GO:0071902)	321	18	5.31	3.39	1.27e-05	0.000821
		glomerular mesangial cell differentiation (GO:0072008)	6	4	0.1	40.26	1.34e-05	0.000856
		respiratory tube development (GO:0030323)	175	13	2.9	4.49	1.35e-05	0.000856
		metanephric glomerulus vasculature development (GO:0072239)	6	4	0.1	40.26	1.34e-05	0.00086
		blood coagulation (GO:0007596)	291	17	4.82	3.53	1.34e-05	0.000861
		venous blood vessel development (GO:0060841)	15	5	0.25	20.13	1.41e-05	0.000889
		cellular response to endogenous stimulus (GO:0071495)	1146	40	18.97	2.11	1.41e-05	0.000892
		coagulation (GO:0050817)	293	17	4.85	3.5	1.46e-05	0.000914
		cytokine-mediated signaling pathway (GO:0019221)	701	29	11.61	2.5	1.51e-05	0.000941
		regulation of transferase activity (GO:0051338)	1028	37	17.02	2.17	1.54e-05	0.00096
		neuroinflammatory response (GO:0150076)	43	7	0.71	9.83	1.56e-05	0.00097
		regulation of protein serine/threonine kinase activity (GO:0071900)	497	23	8.23	2.79	1.62e-05	0.001
		hemostasis (GO:0007599)	296	17	4.9	3.47	1.65e-05	0.00102
		regulation of small GTPase mediated signal transduction (GO:0051056)	328	18	5.43	3.31	1.67e-05	0.00102
		regulation of actin filament bundle assembly (GO:0032231)	104	10	1.72	5.81	1.75e-05	0.00106
		multicellular organismal homeostasis (GO:0048871)	362	19	5.99	3.17	1.76e-05	0.00106
		response to abiotic stimulus (GO:0009628)	1162	40	19.24	2.08	1.73e-05	0.00106
		positive regulation of ERK1 and ERK2 cascade (GO:0070374)	208	14	3.44	4.07	1.79e-05	0.00108
		regulation of protein kinase activity (GO:0045859)	801	31	13.26	2.34	1.83e-05	0.0011
		developmental maturation (GO:0021700)	238	15	3.94	3.81	1.88e-05	0.00112
		aorta morphogenesis (GO:0035909)	29	6	0.48	12.5	1.95e-05	0.00115
		negative regulation of defense response (GO:0031348)	398	20	6.59	3.03	1.92e-05	0.00115
		positive regulation of kinase activity (GO:0033674)	613	26	10.15	2.56	1.95e-05	0.00115
		embryo development (GO:0009790)	994	36	16.46	2.19	1.96e-05	0.00115
		branching involved in blood vessel morphogenesis (GO:0001569)	29	6	0.48	12.5	1.95e-05	0.00116
		nervous system development (GO:0007399)	2202	63	36.46	1.73	2.07e-05	0.00121
		mesangial cell differentiation (GO:0072007)	7	4	0.12	34.51	2.08e-05	0.00122
		positive regulation of molecular function (GO:0044093)	1829	55	30.28	1.82	2.15e-05	0.00125
		regulation of epithelial cell apoptotic process (GO:1904035)	85	9	1.41	6.39	2.29e-05	0.00133
		angiogenesis involved in wound healing (GO:0060055)	17	5	0.28	17.76	2.33e-05	0.00134
		branching morphogenesis of an epithelial tube (GO:0048754)	132	11	2.19	5.03	2.32e-05	0.00134
		positive regulation of actin filament bundle assembly (GO:0032233)	65	8	1.08	7.43	2.44e-05	0.00139
		positive regulation of transcription by RNA polymerase II (GO:0045944)	1214	41	20.1	2.04	2.44e-05	0.00139
		response to molecule of bacterial origin (GO:0002237)	338	18	5.6	3.22	2.44e-05	0.0014
		chemotaxis (GO:0006935)	548	24	9.07	2.65	2.5e-05	0.00142
		regulation of neuron apoptotic process (GO:0043523)	215	14	3.56	3.93	2.54e-05	0.00143
		response to lipid (GO:0033993)	844	32	13.97	2.29	2.54e-05	0.00143
		system process (GO:0003008)	2063	60	34.16	1.76	2.58e-05	0.00144
		tissue morphogenesis (GO:0048729)	550	24	9.11	2.64	2.65e-05	0.00147
		taxis (GO:0042330)	550	24	9.11	2.64	2.65e-05	0.00147
		regulation of cellular component organization (GO:0051128)	2367	66	39.19	1.68	2.65e-05	0.00148
		cellular metal ion homeostasis (GO:0006875)	552	24	9.14	2.63	2.8e-05	0.00155
		retina vasculature development in camera-type eye (GO:0061298)	18	5	0.3	16.78	2.94e-05	0.00162
		regulation of Rho protein signal transduction (GO:0035023)	88	9	1.46	6.18	2.95e-05	0.00162
		regulation of supramolecular fiber organization (GO:1902903)	377	19	6.24	3.04	2.99e-05	0.00163
		positive regulation of biosynthetic process (GO:0009891)	1997	58	33.07	1.75	3.09e-05	0.00166
		synapse pruning (GO:0098883)	8	4	0.13	30.2	3.09e-05	0.00167
		pericyte cell differentiation (GO:1904238)	8	4	0.13	30.2	3.09e-05	0.00167
		mesenchyme development (GO:0060485)	219	14	3.63	3.86	3.07e-05	0.00167
		blood vessel maturation (GO:0001955)	8	4	0.13	30.2	3.09e-05	0.00168
		leukocyte activation involved in inflammatory response (GO:0002269)	32	6	0.53	11.32	3.18e-05	0.0017
		microglial cell activation (GO:0001774)	32	6	0.53	11.32	3.18e-05	0.0017
		negative regulation of protein metabolic process (GO:0051248)	1109	38	18.36	2.07	3.28e-05	0.00175
		interspecies interaction between organisms (GO:0044419)	2125	61	35.18	1.73	3.31e-05	0.00176
		positive regulation of cytosolic calcium ion concentration (GO:0007204)	283	16	4.69	3.41	3.5e-05	0.00185
		negative regulation of cell adhesion (GO:0007162)	284	16	4.7	3.4	3.64e-05	0.00191
		skeletal system development (GO:0001501)	488	22	8.08	2.72	3.62e-05	0.00191
		negative regulation of vascular permeability (GO:0043116)	19	5	0.31	15.89	3.67e-05	0.00192
		regulation of endothelial cell apoptotic process (GO:2000351)	50	7	0.83	8.46	3.76e-05	0.00196
		epithelial cell migration (GO:0010631)	91	9	1.51	5.97	3.76e-05	0.00196
		positive regulation of transport (GO:0051050)	939	34	15.55	2.19	3.78e-05	0.00196
		regulation of stress fiber assembly (GO:0051492)	92	9	1.52	5.91	4.07e-05	0.0021
		positive regulation of inflammatory response (GO:0050729)	141	11	2.33	4.71	4.09e-05	0.00211
		regulation of vascular associated smooth muscle cell proliferation (GO:1904705)	51	7	0.84	8.29	4.21e-05	0.00216
		regulation of cytoskeleton organization (GO:0051493)	530	23	8.78	2.62	4.23e-05	0.00217
		endothelial cell migration (GO:0043542)	71	8	1.18	6.81	4.36e-05	0.00222
		cell junction disassembly (GO:0150146)	9	4	0.15	26.84	4.4e-05	0.00223
		regulation of blood vessel endothelial cell migration (GO:0043535)	93	9	1.54	5.84	4.4e-05	0.00224
		regulation of complement activation (GO:0030449)	117	10	1.94	5.16	4.47e-05	0.00226
		positive regulation of chemotaxis (GO:0050921)	143	11	2.37	4.65	4.61e-05	0.00232
		regulation of hydrolase activity (GO:0051336)	1298	42	21.49	1.95	4.6e-05	0.00232
		aorta development (GO:0035904)	52	7	0.86	8.13	4.72e-05	0.00236
		epithelium migration (GO:0090132)	94	9	1.56	5.78	4.75e-05	0.00237
		ion homeostasis (GO:0050801)	786	30	13.01	2.31	4.8e-05	0.00239
		regulation of epithelial cell differentiation (GO:0030856)	144	11	2.38	4.61	4.89e-05	0.00242
		regulation of endothelial cell differentiation (GO:0045601)	35	6	0.58	10.35	4.97e-05	0.00245
		epithelial cell differentiation (GO:0030855)	683	27	11.31	2.39	5.06e-05	0.00249
		small GTPase mediated signal transduction (GO:0007264)	264	15	4.37	3.43	5.8e-05	0.00284
		positive regulation of neuron death (GO:1901216)	97	9	1.61	5.6	5.96e-05	0.00291
		response to bacterium (GO:0009617)	734	28	12.15	2.3	6e-05	0.00292
		regulation of myeloid cell differentiation (GO:0045637)	234	14	3.87	3.61	6.06e-05	0.00294
		regulation of transforming growth factor beta receptor signaling pathway (GO:0017015)	123	10	2.04	4.91	6.61e-05	0.0032
		substrate adhesion-dependent cell spreading (GO:0034446)	56	7	0.93	7.55	7.23e-05	0.00345
		macrophage activation (GO:0042116)	56	7	0.93	7.55	7.23e-05	0.00346
		positive regulation of transcription, DNA-templated (GO:0045893)	1541	47	25.51	1.84	7.18e-05	0.00346
		positive regulation of stress fiber assembly (GO:0051496)	56	7	0.93	7.55	7.23e-05	0.00347
		astrocyte differentiation (GO:0048708)	56	7	0.93	7.55	7.23e-05	0.00348
		Ras protein signal transduction (GO:0007265)	179	12	2.96	4.05	7.36e-05	0.00348
		cellular response to oxygen-containing compound (GO:1901701)	1069	36	17.7	2.03	7.34e-05	0.00349
		astrocyte development (GO:0014002)	38	6	0.63	9.54	7.48e-05	0.00353
		positive regulation of cell-substrate adhesion (GO:0010811)	125	10	2.07	4.83	7.5e-05	0.00353
		cation homeostasis (GO:0055080)	704	27	11.66	2.32	7.62e-05	0.00358
		regulation of cellular response to transforming growth factor beta stimulus (GO:1903844)	126	10	2.09	4.79	7.98e-05	0.00372
		regulation of actomyosin structure organization (GO:0110020)	101	9	1.67	5.38	7.96e-05	0.00373
		negative regulation of cell death (GO:0060548)	1025	35	16.97	2.06	8.21e-05	0.00382
		metanephric glomerular mesangium development (GO:0072223)	3	3	0.05	60.4	8.26e-05	0.00383
		ameboidal-type cell migration (GO:0001667)	182	12	3.01	3.98	8.54e-05	0.00395
		leukocyte activation involved in immune response (GO:0002366)	622	25	10.3	2.43	8.56e-05	0.00395
		positive regulation of catalytic activity (GO:0043085)	1474	45	24.41	1.84	8.64e-05	0.00397
		positive regulation of cellular biosynthetic process (GO:0031328)	1965	56	32.54	1.72	8.73e-05	0.004
		divalent inorganic cation homeostasis (GO:0072507)	483	21	8	2.63	8.88e-05	0.00406
		cellular response to oxidative stress (GO:0034599)	244	14	4.04	3.47	9.24e-05	0.00421
		epithelial tube morphogenesis (GO:0060562)	309	16	5.12	3.13	9.38e-05	0.00426
		myeloid leukocyte migration (GO:0097529)	129	10	2.14	4.68	9.58e-05	0.00433
		digestive tract development (GO:0048565)	129	10	2.14	4.68	9.58e-05	0.00434
		positive regulation of lipid kinase activity (GO:0090218)	40	6	0.66	9.06	9.66e-05	0.00436
		embryonic organ development (GO:0048568)	453	20	7.5	2.67	0.000107	0.00481
		positive regulation of immune system process (GO:0002684)	1051	35	17.4	2.01	0.000113	0.00503
		morphogenesis of a branching epithelium (GO:0061138)	159	11	2.63	4.18	0.000113	0.00504
		negative regulation of protein phosphorylation (GO:0001933)	419	19	6.94	2.74	0.000114	0.00509
		regulation of immune response (GO:0050776)	1134	37	18.78	1.97	0.000115	0.00509
		negative regulation of cellular protein metabolic process (GO:0032269)	1053	35	17.43	2.01	0.000116	0.00513
		regulation of nitric oxide biosynthetic process (GO:0045428)	61	7	1.01	6.93	0.000118	0.00522
		regulation of actin filament organization (GO:0110053)	283	15	4.69	3.2	0.000121	0.00534
		immune response (GO:0006955)	1951	55	32.3	1.7	0.000124	0.00545
		regulation of response to wounding (GO:1903034)	161	11	2.67	4.13	0.000125	0.00547
		homeostatic process (GO:0042592)	1668	49	27.62	1.77	0.000131	0.00567
		positive regulation of macromolecule biosynthetic process (GO:0010557)	1860	53	30.8	1.72	0.00013	0.00567
		cellular divalent inorganic cation homeostasis (GO:0072503)	460	20	7.62	2.63	0.00013	0.00568
		positive regulation of protein kinase activity (GO:0045860)	536	22	8.87	2.48	0.000134	0.00582
		platelet activation (GO:0030168)	135	10	2.24	4.47	0.000136	0.00588
		regulation of macrophage migration (GO:1905521)	43	6	0.71	8.43	0.000138	0.00595
		negative regulation of endothelial cell proliferation (GO:0001937)	43	6	0.71	8.43	0.000138	0.00597
		response to organic cyclic compound (GO:0014070)	889	31	14.72	2.11	0.000141	0.00605
		inorganic ion homeostasis (GO:0098771)	715	27	11.84	2.28	0.000147	0.00629
		regulation of cytosolic calcium ion concentration (GO:0051480)	322	16	5.33	3	0.000147	0.0063
		regulation of cellular component biogenesis (GO:0044087)	968	33	16.03	2.06	0.000152	0.00648
		cellular response to chemical stress (GO:0062197)	290	15	4.8	3.12	0.000156	0.00659
		protein activation cascade (GO:0072376)	27	5	0.45	11.18	0.000156	0.00661
		blood coagulation, fibrin clot formation (GO:0072378)	27	5	0.45	11.18	0.000156	0.00662
		regulation of humoral immune response (GO:0002920)	138	10	2.28	4.38	0.000161	0.00678
		muscle tissue development (GO:0060537)	291	15	4.82	3.11	0.000162	0.00678
		positive regulation of cell adhesion (GO:0045785)	431	19	7.14	2.66	0.000162	0.00679
		cell differentiation involved in kidney development (GO:0061005)	45	6	0.75	8.05	0.000174	0.00724
		endothelial cell morphogenesis (GO:0001886)	14	4	0.23	17.26	0.000177	0.00735
		morphogenesis of a branching structure (GO:0001763)	168	11	2.78	3.95	0.000177	0.00737
		regulation of cell junction assembly (GO:1901888)	198	12	3.28	3.66	0.00018	0.00746
		basement membrane organization (GO:0071711)	28	5	0.46	10.78	0.000182	0.0075
		regulation of Ras protein signal transduction (GO:0046578)	199	12	3.29	3.64	0.000188	0.00776
		regulation of immune effector process (GO:0002697)	474	20	7.85	2.55	0.000191	0.00784
		bone remodeling (GO:0046849)	46	6	0.76	7.88	0.000193	0.00793
		digestive system development (GO:0055123)	142	10	2.35	4.25	0.0002	0.00819
		lung development (GO:0030324)	171	11	2.83	3.89	0.000205	0.00836
		morphogenesis of an epithelium (GO:0002009)	440	19	7.29	2.61	0.000208	0.00846
		ossification (GO:0001503)	265	14	4.39	3.19	0.000209	0.00849
		myeloid cell differentiation (GO:0030099)	233	13	3.86	3.37	0.000212	0.00859
		positive regulation of nucleobase-containing compound metabolic process (GO:0045935)	1896	53	31.39	1.69	0.000217	0.00871
		positive regulation of transferase activity (GO:0051347)	693	26	11.47	2.27	0.000217	0.00873
		calcium ion homeostasis (GO:0055074)	442	19	7.32	2.6	0.00022	0.00878
		regulation of metabolic process (GO:0019222)	6989	149	115.72	1.29	0.000219	0.00878
		cellular chemical homeostasis (GO:0055082)	749	27	12.4	2.18	0.000222	0.00885
		glomerular mesangial cell development (GO:0072144)	5	3	0.08	36.24	0.000226	0.00891
		epithelial cell development (GO:0002064)	203	12	3.36	3.57	0.000224	0.00891
		positive regulation of protein kinase B signaling (GO:0051897)	173	11	2.86	3.84	0.000225	0.00892
		cellular cation homeostasis (GO:0030003)	632	24	10.46	2.29	0.000225	0.00892
		positive regulation of epithelial to mesenchymal transition (GO:0010718)	48	6	0.79	7.55	0.000239	0.00938
		negative regulation of epithelial cell migration (GO:0010633)	69	7	1.14	6.13	0.000239	0.00939
		positive regulation of RNA metabolic process (GO:0051254)	1721	49	28.5	1.72	0.000247	0.00967
		positive regulation of nucleic acid-templated transcription (GO:1903508)	1626	47	26.92	1.75	0.000249	0.00972
		positive regulation of RNA biosynthetic process (GO:1902680)	1627	47	26.94	1.74	0.000251	0.00976
		defense response to other organism (GO:0098542)	1036	34	17.15	1.98	0.000252	0.00979
		anatomical structure homeostasis (GO:0060249)	375	17	6.21	2.74	0.00026	0.0101
		negative regulation of cell activation (GO:0050866)	208	12	3.44	3.48	0.000277	0.0107
		synapse organization (GO:0050808)	273	14	4.52	3.1	0.000279	0.0107
		chemical homeostasis (GO:0048878)	1127	36	18.66	1.93	0.00028	0.0107
		connective tissue development (GO:0061448)	209	12	3.46	3.47	0.000288	0.011
		mesenchyme morphogenesis (GO:0072132)	50	6	0.83	7.25	0.000292	0.0111
		response to hypoxia (GO:0001666)	343	16	5.68	2.82	0.000291	0.0111
		positive regulation of endothelial cell proliferation (GO:0001938)	96	8	1.59	5.03	0.000303	0.0115
		response to oxygen levels (GO:0070482)	381	17	6.31	2.69	0.000311	0.0117
		leukocyte migration (GO:0050900)	381	17	6.31	2.69	0.000311	0.0118
		metanephric nephron development (GO:0072210)	32	5	0.53	9.44	0.000316	0.0119
		extracellular matrix assembly (GO:0085029)	32	5	0.53	9.44	0.000316	0.0119
		regulation of reactive oxygen species biosynthetic process (GO:1903426)	97	8	1.61	4.98	0.000323	0.0121
		peptide cross-linking via chondroitin 4-sulfate glycosaminoglycan (GO:0019800)	6	3	0.1	30.2	0.000335	0.0124
		negative regulation of neuron apoptotic process (GO:0043524)	152	10	2.52	3.97	0.000335	0.0124
		positive regulation of epithelial cell migration (GO:0010634)	152	10	2.52	3.97	0.000335	0.0124
		mesangial cell development (GO:0072143)	6	3	0.1	30.2	0.000335	0.0125
		glomerular capillary formation (GO:0072104)	6	3	0.1	30.2	0.000335	0.0125
		glomerulus vasculature morphogenesis (GO:0072103)	6	3	0.1	30.2	0.000335	0.0125
		cell morphogenesis involved in differentiation (GO:0000904)	568	22	9.4	2.34	0.000346	0.0128
		negative regulation of blood coagulation (GO:0030195)	52	6	0.86	6.97	0.000354	0.0129
		negative regulation of endothelial cell migration (GO:0010596)	52	6	0.86	6.97	0.000354	0.0129
		regulation of pri-miRNA transcription by RNA polymerase II (GO:1902893)	52	6	0.86	6.97	0.000354	0.0129
		glycosaminoglycan metabolic process (GO:0030203)	153	10	2.53	3.95	0.000352	0.0129
		negative regulation of immune response (GO:0050777)	349	16	5.78	2.77	0.000349	0.0129
		endothelial cell development (GO:0001885)	52	6	0.86	6.97	0.000354	0.013
		second-messenger-mediated signaling (GO:0019932)	350	16	5.8	2.76	0.00036	0.013
		regulation of nitrogen compound metabolic process (GO:0051171)	5869	128	97.18	1.32	0.000354	0.013
		negative regulation of phosphorylation (GO:0042326)	461	19	7.63	2.49	0.000364	0.0131
		phospholipase C-activating G protein-coupled receptor signaling pathway (GO:0007200)	99	8	1.64	4.88	0.000367	0.0132
		negative regulation of neuron death (GO:1901215)	215	12	3.56	3.37	0.000368	0.0132
		transmembrane receptor protein tyrosine kinase signaling pathway (GO:0007169)	524	21	8.68	2.42	0.000374	0.0134
		negative regulation of wound healing (GO:0061045)	75	7	1.24	5.64	0.000382	0.0137
		negative regulation of hemostasis (GO:1900047)	53	6	0.88	6.84	0.000389	0.0139
		receptor-mediated endocytosis (GO:0006898)	249	13	4.12	3.15	0.00039	0.0139
		cell differentiation involved in metanephros development (GO:0072202)	18	4	0.3	13.42	0.000401	0.0142
		cellular calcium ion homeostasis (GO:0006874)	427	18	7.07	2.55	0.0004	0.0142
		positive regulation of vascular associated smooth muscle cell proliferation (GO:1904707)	34	5	0.56	8.88	0.000407	0.0143
		embryonic digestive tract development (GO:0048566)	34	5	0.56	8.88	0.000407	0.0144
		epithelial cell differentiation involved in kidney development (GO:0035850)	34	5	0.56	8.88	0.000407	0.0144
		negative regulation of immune effector process (GO:0002698)	128	9	2.12	4.25	0.000419	0.0147
		response to decreased oxygen levels (GO:0036293)	355	16	5.88	2.72	0.000417	0.0147
		muscle organ development (GO:0007517)	285	14	4.72	2.97	0.000422	0.0148
		cell maturation (GO:0048469)	157	10	2.6	3.85	0.000426	0.0149
		adenylate cyclase-modulating G protein-coupled receptor signaling pathway (GO:0007188)	219	12	3.63	3.31	0.00043	0.015
		in utero embryonic development (GO:0001701)	356	16	5.89	2.71	0.00043	0.015
		regulation of hemopoiesis (GO:1903706)	393	17	6.51	2.61	0.000436	0.0151
		negative regulation of blood vessel endothelial cell migration (GO:0043537)	35	5	0.58	8.63	0.000459	0.0159
		cellular ion homeostasis (GO:0006873)	647	24	10.71	2.24	0.000459	0.0159
		negative regulation of metallopeptidase activity (GO:1905049)	7	3	0.12	25.88	0.000472	0.0162
		negative regulation of cellular response to hypoxia (GO:1900038)	7	3	0.12	25.88	0.000472	0.0162
		fusion of virus membrane with host plasma membrane (GO:0019064)	7	3	0.12	25.88	0.000472	0.0163
		astrocyte activation (GO:0048143)	19	4	0.31	12.71	0.000479	0.0164
		response to inorganic substance (GO:0010035)	542	21	8.97	2.34	0.000484	0.0165
		regulation of wound healing (GO:0061041)	131	9	2.17	4.15	0.000491	0.0167
		regulation of transmembrane receptor protein serine/threonine kinase signaling pathway (GO:0090092)	256	13	4.24	3.07	0.0005	0.017
		positive regulation of reactive oxygen species biosynthetic process (GO:1903428)	56	6	0.93	6.47	0.00051	0.0173
		positive regulation of phosphatidylinositol 3-kinase activity (GO:0043552)	36	5	0.6	8.39	0.000515	0.0175
		response to oxidative stress (GO:0006979)	400	17	6.62	2.57	0.000528	0.0179
		negative regulation of macromolecule metabolic process (GO:0010605)	2902	72	48.05	1.5	0.000538	0.0182
		negative regulation of coagulation (GO:0050819)	57	6	0.94	6.36	0.000556	0.0187
		positive regulation of endothelial cell apoptotic process (GO:2000353)	20	4	0.33	12.08	0.000568	0.019
		response to reactive oxygen species (GO:0000302)	194	11	3.21	3.42	0.000565	0.019
		epithelial cell morphogenesis (GO:0003382)	37	5	0.61	8.16	0.000577	0.0193
		regulation of cellular metabolic process (GO:0031323)	6275	134	103.9	1.29	0.000579	0.0193
		immune system development (GO:0002520)	671	24	11.11	2.16	0.000595	0.0198
		regulation of myeloid leukocyte mediated immunity (GO:0002886)	58	6	0.96	6.25	0.000605	0.0201
		negative regulation of programmed cell death (GO:0043069)	932	30	15.43	1.94	0.000624	0.0207
		metanephros development (GO:0001656)	82	7	1.36	5.16	0.000628	0.0208
		negative regulation of transforming growth factor beta receptor signaling pathway (GO:0030512)	82	7	1.36	5.16	0.000628	0.0208
		vascular wound healing (GO:0061042)	8	3	0.13	22.65	0.000641	0.0209
		positive regulation of smooth muscle cell migration (GO:0014911)	38	5	0.63	7.95	0.000645	0.0209
		kidney vasculature morphogenesis (GO:0061439)	8	3	0.13	22.65	0.000641	0.021
		renal system vasculature morphogenesis (GO:0061438)	8	3	0.13	22.65	0.000641	0.021
		regulation of transforming growth factor beta production (GO:0071634)	38	5	0.63	7.95	0.000645	0.021
		neuron maturation (GO:0042551)	38	5	0.63	7.95	0.000645	0.021
		multi-organism membrane fusion (GO:0044800)	8	3	0.13	22.65	0.000641	0.0211
		membrane fusion involved in viral entry into host cell (GO:0039663)	8	3	0.13	22.65	0.000641	0.0211
		regulation of macromolecule metabolic process (GO:0060255)	6459	137	106.94	1.28	0.00064	0.0211
		regulation of cell-cell adhesion mediated by cadherin (GO:2000047)	21	4	0.35	11.5	0.000667	0.0215
		positive regulation of endothelial cell migration (GO:0010595)	109	8	1.8	4.43	0.000668	0.0215
		respiratory system development (GO:0060541)	198	11	3.28	3.36	0.000664	0.0215
		nitric oxide mediated signal transduction (GO:0007263)	21	4	0.35	11.5	0.000667	0.0216
		aminoglycan metabolic process (GO:0006022)	167	10	2.77	3.62	0.000671	0.0216
		regulation of protein kinase B signaling (GO:0051896)	231	12	3.82	3.14	0.000675	0.0216
		homophilic cell adhesion via plasma membrane adhesion molecules (GO:0007156)	168	10	2.78	3.59	0.000701	0.0224
		mucopolysaccharide metabolic process (GO:1903510)	110	8	1.82	4.39	0.000706	0.0225
		positive regulation of supramolecular fiber organization (GO:1902905)	200	11	3.31	3.32	0.000718	0.0227
		cellular response to cadmium ion (GO:0071276)	39	5	0.65	7.74	0.000718	0.0228
		chondroitin sulfate metabolic process (GO:0030204)	39	5	0.65	7.74	0.000718	0.0228
		gliogenesis (GO:0042063)	233	12	3.86	3.11	0.000725	0.0229
		negative regulation of nitrogen compound metabolic process (GO:0051172)	2447	62	40.52	1.53	0.000735	0.0231
		hematopoietic or lymphoid organ development (GO:0048534)	635	23	10.51	2.19	0.000738	0.0232
		positive regulation of epithelial cell proliferation (GO:0050679)	202	11	3.34	3.29	0.000776	0.0243
		smooth muscle tissue development (GO:0048745)	22	4	0.36	10.98	0.000779	0.0244
		positive regulation of pri-miRNA transcription by RNA polymerase II (GO:1902895)	40	5	0.66	7.55	0.000797	0.0249
		gland development (GO:0048732)	416	17	6.89	2.47	0.000803	0.025
		regulation of interleukin-6 production (GO:0032675)	141	9	2.33	3.86	0.000807	0.0251
		negative regulation of cell differentiation (GO:0045596)	643	23	10.65	2.16	0.000808	0.0251
		sensory organ development (GO:0007423)	572	21	9.47	2.22	0.000829	0.0257
		negative regulation of small GTPase mediated signal transduction (GO:0051058)	62	6	1.03	5.84	0.000837	0.0258
		venous blood vessel morphogenesis (GO:0048845)	9	3	0.15	20.13	0.000845	0.0259
		collagen metabolic process (GO:0032963)	62	6	1.03	5.84	0.000837	0.0259
		integrin activation (GO:0033622)	9	3	0.15	20.13	0.000845	0.026
		glomerulus morphogenesis (GO:0072102)	9	3	0.15	20.13	0.000845	0.026
		regulation of collagen metabolic process (GO:0010712)	41	5	0.68	7.37	0.000882	0.027
		positive regulation of MAP kinase activity (GO:0043406)	239	12	3.96	3.03	0.000895	0.0274
		cell chemotaxis (GO:0060326)	206	11	3.41	3.23	0.000904	0.0276
		glial cell development (GO:0021782)	115	8	1.9	4.2	0.000927	0.0282
		response to hydrogen peroxide (GO:0042542)	115	8	1.9	4.2	0.000927	0.0282
		regulation of tumor necrosis factor production (GO:0032680)	144	9	2.38	3.77	0.000929	0.0282
		response to tumor necrosis factor (GO:0034612)	275	13	4.55	2.86	0.000941	0.0285
		cell population proliferation (GO:0008283)	490	19	8.11	2.34	0.000951	0.0287
		calcium-dependent cell-cell adhesion via plasma membrane cell adhesion molecules (GO:0016339)	42	5	0.7	7.19	0.000974	0.0293
		Rho protein signal transduction (GO:0007266)	64	6	1.06	5.66	0.000975	0.0293
		striated muscle tissue development (GO:0014706)	276	13	4.57	2.84	0.000971	0.0293
		regulation of DNA-templated transcription in response to stress (GO:0043620)	117	8	1.94	4.13	0.00103	0.0308
		actin filament-based process (GO:0030029)	608	22	10.07	2.19	0.00103	0.0308
		positive regulation of collagen biosynthetic process (GO:0032967)	24	4	0.4	10.07	0.00104	0.0309
		lymph vessel development (GO:0001945)	24	4	0.4	10.07	0.00104	0.031
		regulation of bicellular tight junction assembly (GO:2000810)	24	4	0.4	10.07	0.00104	0.0311
		regulation of cell-substrate junction assembly (GO:0090109)	65	6	1.08	5.58	0.00105	0.0311
		regulation of focal adhesion assembly (GO:0051893)	65	6	1.08	5.58	0.00105	0.0312
		negative regulation of response to wounding (GO:1903035)	90	7	1.49	4.7	0.00105	0.0312
		heart morphogenesis (GO:0003007)	244	12	4.04	2.97	0.00106	0.0313
		collagen catabolic process (GO:0030574)	43	5	0.71	7.02	0.00107	0.0315
		negative regulation of complement activation (GO:0045916)	10	3	0.17	18.12	0.00109	0.0316
		cellular extravasation (GO:0045123)	43	5	0.71	7.02	0.00107	0.0316
		negative regulation of cell-cell adhesion mediated by cadherin (GO:2000048)	10	3	0.17	18.12	0.00109	0.0317
		cell-substrate junction assembly (GO:0007044)	43	5	0.71	7.02	0.00107	0.0317
		negative regulation of protein activation cascade (GO:2000258)	10	3	0.17	18.12	0.00109	0.0318
		muscle cell differentiation (GO:0042692)	245	12	4.06	2.96	0.0011	0.0319
		regulation of tumor necrosis factor superfamily cytokine production (GO:1903555)	148	9	2.45	3.67	0.00111	0.0323
		extracellular matrix disassembly (GO:0022617)	66	6	1.09	5.49	0.00113	0.0327
		regulation of MAP kinase activity (GO:0043405)	317	14	5.25	2.67	0.00114	0.0328
		protein phosphorylation (GO:0006468)	962	30	15.93	1.88	0.00114	0.0328
		glial cell differentiation (GO:0010001)	180	10	2.98	3.36	0.00115	0.0332
		regulation of epithelial to mesenchymal transition (GO:0010717)	92	7	1.52	4.6	0.00118	0.0336
		positive regulation of collagen metabolic process (GO:0010714)	25	4	0.41	9.66	0.00119	0.0337
		cell-substrate junction organization (GO:0150115)	44	5	0.73	6.86	0.00118	0.0337
		endocardial cushion development (GO:0003197)	44	5	0.73	6.86	0.00118	0.0337
		regulation of phagocytosis (GO:0050764)	92	7	1.52	4.6	0.00118	0.0337
		presynapse organization (GO:0099172)	25	4	0.41	9.66	0.00119	0.0338
		regulation of mast cell activation (GO:0033003)	44	5	0.73	6.86	0.00118	0.0338
		chondroitin sulfate proteoglycan metabolic process (GO:0050654)	44	5	0.73	6.86	0.00118	0.0338
		positive regulation of nitric oxide biosynthetic process (GO:0045429)	44	5	0.73	6.86	0.00118	0.0339
		positive regulation of defense response (GO:0031349)	356	15	5.89	2.54	0.0012	0.034
		response to cadmium ion (GO:0046686)	67	6	1.11	5.41	0.00122	0.0343
		regulation of NIK/NF-kappaB signaling (GO:1901222)	93	7	1.54	4.55	0.00125	0.0353
		regulation of biomineral tissue development (GO:0070167)	93	7	1.54	4.55	0.00125	0.0353
		regulation of leukocyte migration (GO:0002685)	215	11	3.56	3.09	0.00126	0.0353
		myeloid leukocyte differentiation (GO:0002573)	121	8	2	3.99	0.00126	0.0354
		peptidyl-tyrosine phosphorylation (GO:0018108)	151	9	2.5	3.6	0.00127	0.0356
		positive regulation of protein dephosphorylation (GO:0035307)	45	5	0.75	6.71	0.00129	0.0359
		positive regulation of nitric oxide metabolic process (GO:1904407)	45	5	0.75	6.71	0.00129	0.036
		cellular response to vascular endothelial growth factor stimulus (GO:0035924)	45	5	0.75	6.71	0.00129	0.0361
		G protein-coupled receptor signaling pathway, coupled to cyclic nucleotide second messenger (GO:0007187)	250	12	4.14	2.9	0.00129	0.0361
		regulation of lipid kinase activity (GO:0043550)	68	6	1.13	5.33	0.00131	0.0362
		negative regulation of apoptotic process (GO:0043066)	912	29	15.1	1.92	0.00131	0.0362
		regulation of biomineralization (GO:0110149)	94	7	1.56	4.5	0.00133	0.0367
		positive regulation of inflammatory response to antigenic stimulus (GO:0002863)	11	3	0.18	16.47	0.00136	0.0372
		regulation of protein activation cascade (GO:2000257)	11	3	0.18	16.47	0.00136	0.0373
		retina vasculature morphogenesis in camera-type eye (GO:0061299)	11	3	0.18	16.47	0.00136	0.0373
		chondroitin sulfate biosynthetic process (GO:0030206)	26	4	0.43	9.29	0.00136	0.0373
		multi-organism membrane organization (GO:0044803)	11	3	0.18	16.47	0.00136	0.0374
		regulation of positive chemotaxis (GO:0050926)	26	4	0.43	9.29	0.00136	0.0374
		positive regulation of macrophage migration (GO:1905523)	26	4	0.43	9.29	0.00136	0.0374
		negative regulation of cytokine production (GO:0001818)	287	13	4.75	2.74	0.00136	0.0374
		negative regulation of inflammatory response (GO:0050728)	324	14	5.36	2.61	0.00138	0.0377
		positive regulation of cytoskeleton organization (GO:0051495)	218	11	3.61	3.05	0.0014	0.0379
		negative regulation of phosphate metabolic process (GO:0045936)	579	21	9.59	2.19	0.00141	0.0383
		negative regulation of phosphorus metabolic process (GO:0010563)	580	21	9.6	2.19	0.00142	0.0386
		peptidyl-tyrosine modification (GO:0018212)	154	9	2.55	3.53	0.00145	0.0391
		regulation of primary metabolic process (GO:0080090)	6057	128	100.29	1.28	0.00148	0.0399
		regulation of cell-substrate junction organization (GO:0150116)	70	6	1.16	5.18	0.0015	0.0404
		negative regulation of polynucleotide adenylyltransferase activity (GO:1904246)	2	2	0.03	60.4	0.00155	0.0407
		negative regulation of leukocyte activation (GO:0002695)	187	10	3.1	3.23	0.00151	0.0407
		hemopoiesis (GO:0030097)	587	21	9.72	2.16	0.00152	0.0407
		cellular response to hydrogen sulfide (GO:1904881)	2	2	0.03	60.4	0.00155	0.0408
		response to mycophenolic acid (GO:0071505)	2	2	0.03	60.4	0.00155	0.0409
		detection of hypoxia (GO:0070483)	2	2	0.03	60.4	0.00155	0.0409
		central nervous system development (GO:0007417)	1019	31	16.87	1.84	0.00152	0.0409
		cellular response to mycophenolic acid (GO:0071506)	2	2	0.03	60.4	0.00155	0.041
		regulation of complement activation, lectin pathway (GO:0001868)	2	2	0.03	60.4	0.00155	0.0411
		glomerular mesangial cell proliferation (GO:0072110)	2	2	0.03	60.4	0.00155	0.0411
		negative regulation of interleukin-2 production (GO:0032703)	27	4	0.45	8.95	0.00154	0.0411
		negative regulation of complement activation, lectin pathway (GO:0001869)	2	2	0.03	60.4	0.00155	0.0412
		purinergic nucleotide receptor signaling pathway (GO:0035590)	47	5	0.78	6.43	0.00155	0.0412
		placenta development (GO:0001890)	156	9	2.58	3.48	0.00158	0.0412
		metanephric glomerular mesangial cell differentiation (GO:0072254)	2	2	0.03	60.4	0.00155	0.0413
		metanephric mesangial cell differentiation (GO:0072209)	2	2	0.03	60.4	0.00155	0.0413
		regulation of blood coagulation (GO:0030193)	71	6	1.18	5.1	0.0016	0.0419
		regulation of peptidyl-tyrosine phosphorylation (GO:0050730)	257	12	4.26	2.82	0.00162	0.0421
		endothelial cell activation (GO:0042118)	12	3	0.2	15.1	0.00169	0.0435
		regulation of cellular response to hypoxia (GO:1900037)	12	3	0.2	15.1	0.00169	0.0436
		immunological synapse formation (GO:0001771)	12	3	0.2	15.1	0.00169	0.0437
		positive regulation of vasculogenesis (GO:2001214)	12	3	0.2	15.1	0.00169	0.0438
		response to amyloid-beta (GO:1904645)	48	5	0.79	6.29	0.00168	0.0438
		regulation of hemostasis (GO:1900046)	72	6	1.19	5.03	0.00171	0.0442
		outflow tract morphogenesis (GO:0003151)	72	6	1.19	5.03	0.00171	0.0442
		response to lipoprotein particle (GO:0055094)	28	4	0.46	8.63	0.00173	0.0445
		positive regulation of cytokine secretion (GO:0050715)	28	4	0.46	8.63	0.00173	0.0446
		regulation of cell-cell adhesion (GO:0022407)	433	17	7.17	2.37	0.00179	0.0459
		regulation of protein autophosphorylation (GO:0031952)	49	5	0.81	6.16	0.00183	0.0469
		granulocyte migration (GO:0097530)	100	7	1.66	4.23	0.00185	0.0472
		viral entry into host cell (GO:0046718)	100	7	1.66	4.23	0.00185	0.0472
		synapse assembly (GO:0007416)	100	7	1.66	4.23	0.00185	0.0473
		cellular response to reactive oxygen species (GO:0034614)	129	8	2.14	3.75	0.00185	0.0473
		kidney epithelium development (GO:0072073)	130	8	2.15	3.72	0.00194	0.0492
		glycosaminoglycan biosynthetic process (GO:0006024)	101	7	1.67	4.19	0.00196	0.0495
		positive regulation of cellular component organization (GO:0051130)	1160	34	19.21	1.77	0.00195	0.0495
