# Supplementary material for: Uncovering a Distinct Gene Signature in Endothelial Cells Associated With Contrast Enhancement in Glioblastoma
Source: Front Oncol. 2021 Jun 17;11:683367. doi: 10.3389/fonc.2021.683367 (PMC8245778; doi:10.3389/fonc.2021.683367)
Supplement: Supplementary Table 3 — Contrast enhancement associated endothelial enriched genes [file Table_3.xlsx]

## Sheet: CE associated EC-genes
	Table S3 Contrast enhancement associated endothelial enriched genes
	Gene symbol	VWF correlation coefficient （in top-20 CE）	VWF p-value FDR (in top 20 CE)	CDH5 correlation coefficient （in top-20 CE）	CDH5 p-value FDR (in top 20 CE)	CLDN5 correlation coefficient （in top-20 CE）	CLDN5 p-value FDR (in top 20 CE)	Mean correlation coefficient (in top-20 CE)	VWF correlation coefficient （in bottom-20 CE）	VWF p-value FDR (in bottom- 20 CE)	CDH5 correlation coefficient （in bottom-20 CE）	CDH5 p-value FDR (in bottom- 20 CE)	CLDN5 correlation coefficient （in bottom-20 CE）	CLDN5 p-value FDR (in bottom- 20 CE)	Mean correlation coefficient (in bottom-20 CE)	Differential correlation score
	RASIP1	-0.331268	0.70102	-0.0526128	0.985585	-0.278282	0.531683	-0.220721	0.68816	0.0312118	0.680291	0.1938	0.668121	0.0246607	0.678857	-0.899578
	CRIP2	-0.0230236	0.992646	-0.162032	0.933612	0.129953	0.817776	-0.0183677	0.867145	0.00190172	0.677983	0.1938	0.829425	0.00311934	0.791518	-0.809885
	ARHGAP29	0.12737	0.924181	0.0886072	0.977392	-0.112069	0.847494	0.034636	0.821271	0.0063903	0.835237	0.00648672	0.787373	0.00687111	0.814627	-0.779991
	FERMT2	-0.107206	0.945233	-0.393267	0.707291	0.189	0.7093	-0.103825	0.69888	0.0269733	0.537447	0.360515	0.776655	0.00754314	0.670994	-0.774818
	FOXF2	-0.158945	0.899247	0.133565	0.954576	-0.256211	0.575628	-0.0938637	0.730575	0.017264	0.622934	0.276073	0.682551	0.020347	0.678686	-0.77255
	SERPINB6	0.0256295	0.991445	-0.178386	0.927271	0.0530827	0.932606	-0.0332248	0.74017	0.0152198	0.644121	0.258268	0.66389	0.0259392	0.682727	-0.715952
	HYAL2	0.100123	0.950882	0.0928687	0.976217	0.0389281	0.951879	0.0773065	0.826296	0.0063903	0.743817	0.078532	0.715404	0.0133514	0.761839	-0.684532
	EPAS1	-0.0257298	0.991445	0.290412	0.825298	-0.063182	0.919135	0.0671667	0.805353	0.00751247	0.739713	0.0818001	0.66604	0.0252517	0.737035	-0.669869
	FSTL1	-0.0362001	0.985403	0.379031	0.726996	-0.272944	0.542733	0.0232956	0.714361	0.0238224	0.695661	0.17453	0.65152	0.0298308	0.687181	-0.663885
	FN1	0.0213397	0.99429	0.339102	0.776377	-0.293042	0.50254	0.0224665	0.715894	0.0232179	0.598584	0.299035	0.690022	0.0187493	0.668166	-0.6457
	CEBPB	-0.00388231	0.99852	0.128127	0.957884	-0.412409	0.28992	-0.0960546	0.461153	0.235098	0.542864	0.35256	0.510992	0.122554	0.505003	-0.601058
	NID2	-0.122871	0.929933	0.380142	0.726525	-0.336862	0.416853	-0.0265303	0.604163	0.0809851	0.679412	0.1938	0.400727	0.267231	0.561434	-0.587964
	ARHGEF40	0.224618	0.826858	-0.0348063	0.988799	0.311765	0.468014	0.167192	0.745526	0.0142205	0.688977	0.18018	0.818476	0.00408856	0.750993	-0.583801
	MMP2	-0.0717889	0.9666	0.242043	0.875592	-0.56526	0.102282	-0.131669	0.407688	0.316268	0.509087	0.384106	0.411946	0.249359	0.442907	-0.574576
	GNG11	0.212044	0.838972	0.0569584	0.985585	-0.0691002	0.912246	0.0666341	0.620144	0.0698209	0.703823	0.161497	0.59561	0.0562069	0.639859	-0.573225
	AKAP12	0.0351202	0.986299	-0.0583604	0.985233	0.0057422	0.993504	-0.00583266	0.740465	0.0152198	0.520848	0.37551	0.416865	0.242937	0.559393	-0.565225
	RGL2	-0.0237515	0.992165	-0.0291832	0.992343	0.103258	0.861237	0.0167744	0.657374	0.0466779	0.487822	0.409472	0.59969	0.0540981	0.581628	-0.564854
	DDAH2	-0.103891	0.946061	-0.00312651	0.998044	0.159641	0.767531	0.0175411	0.646709	0.0531072	0.458606	0.435734	0.606075	0.0505841	0.570464	-0.552923
	TGFB1I1	0.230396	0.821607	0.325057	0.788817	-0.0391405	0.951441	0.172104	0.789862	0.0101682	0.63168	0.271009	0.753256	0.00924901	0.724933	-0.552828
	PVRL2	0.149409	0.910662	0.200197	0.909546	-0.19435	0.700098	0.0517518	0.611351	0.0761191	0.57482	0.327303	0.557986	0.0826105	0.581386	-0.529634
	CTGF	0.180339	0.876446	0.337223	0.776377	-0.0393974	0.951005	0.159388	0.730904	0.017264	0.707684	0.161141	0.610611	0.048321	0.683066	-0.523678
	SDPR	0.0415059	0.983499	0.133627	0.954576	-0.327425	0.436874	-0.0507639	0.375997	0.364951	0.516846	0.378853	0.498395	0.137498	0.463746	-0.51451
	ABCG2	0.0638709	0.970905	0.0451745	0.986872	0.563159	0.103918	0.224068	0.729845	0.017264	0.618717	0.283299	0.858551	0.00262603	0.735704	-0.511636
	IGFBP4	-0.105475	0.945946	0.248454	0.87021	-0.494589	0.178021	-0.117204	0.484874	0.201005	0.504366	0.387734	0.188324	0.659923	0.392522	-0.509725
	TIMP3	0.00112985	0.999674	0.382107	0.725031	-0.238792	0.610246	0.0481484	0.516007	0.164667	0.516122	0.378853	0.619819	0.0436515	0.550649	-0.502501
	NDUFA4L2	-0.0439092	0.983499	0.423763	0.660469	0.0667682	0.914984	0.148874	0.766447	0.0114076	0.635242	0.271009	0.549947	0.0886096	0.650545	-0.501671
	MYO1B	0.0563221	0.974924	0.343581	0.774996	-0.28171	0.523887	0.0393977	0.582762	0.0979232	0.720172	0.124276	0.290173	0.467746	0.531036	-0.491638
	TJP1	0.251673	0.802333	0.17065	0.932717	0.212662	0.662302	0.211662	0.808837	0.00751247	0.624419	0.275303	0.669889	0.0241518	0.701048	-0.489387
	JUN	0.255602	0.798737	0.109682	0.969949	0.270125	0.548054	0.211803	0.688709	0.0308859	0.61085	0.294567	0.801539	0.00534187	0.700366	-0.488563
	CHST15	0.148796	0.910851	0.216373	0.892717	-0.171043	0.745471	0.0647085	0.487389	0.199367	0.467058	0.43025	0.684105	0.0199125	0.546184	-0.481476
	PTRF	0.139774	0.916961	0.167668	0.932717	-0.24796	0.592082	0.0198275	0.485065	0.200857	0.566065	0.330963	0.433625	0.219396	0.494918	-0.475091
	ERG	0.0948491	0.954345	0.225039	0.888318	-0.00676274	0.992515	0.104375	0.504959	0.178348	0.650296	0.243665	0.580942	0.0656769	0.578732	-0.474357
	PPAP2B	0.253125	0.801032	0.00890183	0.997848	0.534605	0.132354	0.265544	0.730438	0.017264	0.634964	0.271009	0.835553	0.00287254	0.733651	-0.468108
	EHD2	0.11644	0.937663	0.0774311	0.979544	-0.115855	0.841097	0.0260056	0.581645	0.0987626	0.577319	0.327303	0.305845	0.438515	0.488269	-0.462264
	FOS	-0.0977982	0.952438	-0.00618811	0.997848	-0.0689964	0.912276	-0.0576609	0.432939	0.276984	0.329495	0.618054	0.444042	0.2055	0.402159	-0.45982
	PTTG1IP	0.163351	0.894488	0.125068	0.959436	0.226297	0.636246	0.171572	0.58472	0.0964425	0.532305	0.360566	0.705874	0.0149777	0.607633	-0.436061
	COL1A2	0.108052	0.944143	0.42321	0.661303	-0.406723	0.299418	0.041513	0.570784	0.107526	0.554344	0.342895	0.292266	0.465024	0.472465	-0.430952
	FOXO3	0.0152187	0.996519	0.0340478	0.989088	0.0999445	0.866644	0.049737	0.468613	0.224927	0.402891	0.509263	0.556905	0.0834313	0.476136	-0.426399
	DUSP6	0.417479	0.585111	0.266092	0.856543	0.0781943	0.898614	0.253922	0.734301	0.0167025	0.686582	0.187747	0.605275	0.0510605	0.675386	-0.421464
	COL18A1	0.236263	0.817068	0.400314	0.701443	-0.208974	0.669496	0.142534	0.685416	0.0327346	0.642943	0.261788	0.355783	0.34162	0.56138	-0.418846
	PTPRG	0.194155	0.858437	0.327961	0.786371	0.28557	0.516825	0.269229	0.825505	0.0063903	0.659125	0.232243	0.569456	0.0741342	0.684695	-0.415467
	RHOB	-0.00655051	0.998115	0.0952	0.976217	0.335117	0.420467	0.141256	0.522188	0.157117	0.397026	0.517729	0.744936	0.00955837	0.554717	-0.413461
	NUAK1	0.24202	0.811012	-0.0822679	0.978067	0.315253	0.461343	0.158335	0.640186	0.0567247	0.463658	0.43396	0.601884	0.0527422	0.568576	-0.410241
	LTBP3	0.308181	0.737432	0.194154	0.916793	0.0315394	0.961449	0.177958	0.613502	0.0748917	0.487522	0.409863	0.658566	0.0273643	0.58653	-0.408572
	TBX2	0.0841596	0.959892	0.0180986	0.995849	-0.105747	0.857499	-0.00116283	0.50075	0.183515	0.489957	0.406566	0.212693	0.616234	0.401133	-0.402296
	DCN	0.282098	0.766591	0.252286	0.865027	-0.146554	0.789817	0.129277	0.616282	0.0730687	0.65232	0.242781	0.324467	0.400709	0.531023	-0.401746
	FTH1	0.150951	0.908172	0.127024	0.959034	0.193184	0.701243	0.157053	0.50982	0.172874	0.420712	0.493453	0.727707	0.0117343	0.552746	-0.395694
	EFNB2	0.268555	0.786026	0.0640913	0.984472	-0.0257601	0.9672	0.102295	0.616746	0.0725306	0.570701	0.330682	0.298084	0.453517	0.495177	-0.392881
	COL4A2	0.468042	0.487457	0.643736	0.361958	0.197362	0.69412	0.43638	0.896033	0.000389172	0.847648	0.00504409	0.737959	0.0108763	0.827214	-0.390833
	GALC	0.0581239	0.974299	0.0746855	0.979544	0.0724182	0.906775	0.0684092	0.457039	0.241576	0.533718	0.360566	0.380602	0.29926	0.457119	-0.38871
	KLF2	0.293135	0.757419	0.313136	0.804697	0.156806	0.772307	0.254359	0.621391	0.06911	0.663126	0.227197	0.643159	0.0331765	0.642559	-0.3882
	HTRA1	0.406303	0.604801	0.0871598	0.977392	0.474068	0.202762	0.32251	0.699868	0.0265997	0.586877	0.310318	0.837585	0.00287254	0.70811	-0.3856
	PMEPA1	0.311919	0.73719	0.310354	0.805845	0.0289857	0.964442	0.217086	0.575709	0.104215	0.705405	0.161497	0.508504	0.125101	0.596539	-0.379453
	RPS6KA2	0.194761	0.857596	0.0034084	0.99786	0.139349	0.801033	0.112506	0.680051	0.0354048	0.388265	0.529088	0.39932	0.269309	0.489212	-0.376706
	PRKD1	0.300095	0.748968	0.0397358	0.988281	0.454387	0.227046	0.264739	0.633673	0.0606907	0.556276	0.342895	0.728487	0.0116524	0.639479	-0.374739
	PKIG	0.309174	0.737244	0.0856537	0.977392	0.453899	0.228036	0.282909	0.669479	0.0402016	0.492935	0.404349	0.794943	0.00579539	0.652453	-0.369544
	ELTD1	0.63383	0.162725	0.418829	0.672841	0.470494	0.205829	0.507718	0.921145	5.32672e-05	0.853939	0.00424255	0.839581	0.0027459	0.871555	-0.363837
	COL4A1	0.406175	0.604801	0.66354	0.341366	0.17085	0.745824	0.413522	0.857322	0.0029005	0.81943	0.0125237	0.6552	0.0284843	0.777317	-0.363796
	F3	0.198424	0.855848	0.153324	0.944464	0.472114	0.204342	0.274621	0.713456	0.0239323	0.562165	0.339247	0.638057	0.0355971	0.637893	-0.363272
	APOLD1	0.295343	0.753505	0.300843	0.812217	0.633565	0.053328	0.409917	0.778475	0.0110042	0.704316	0.161497	0.833885	0.00291751	0.772226	-0.362309
	NES	0.259618	0.793921	0.229071	0.887045	0.261372	0.564958	0.25002	0.71556	0.0232179	0.462296	0.4352	0.656146	0.0281426	0.611334	-0.361314
	KANK2	0.232383	0.820609	0.0696586	0.982144	-0.216252	0.655932	0.0285967	0.287852	0.527663	0.525368	0.367361	0.348113	0.356259	0.387111	-0.358514
	EMP1	0.349083	0.673822	0.314523	0.80323	-0.0293178	0.964066	0.211429	0.66241	0.0442159	0.579586	0.32632	0.460327	0.18367	0.567441	-0.356011
	MXRA7	0.403555	0.6075	0.268698	0.855115	0.397602	0.312905	0.356618	0.81851	0.00687528	0.611218	0.294567	0.692773	0.0179014	0.7075	-0.350882
	LAMB2	0.496996	0.418868	0.216585	0.892593	0.295129	0.498536	0.336237	0.654777	0.0475803	0.69323	0.179502	0.701898	0.0157043	0.683302	-0.347065
	PLXND1	0.305996	0.740312	0.523199	0.495395	0.0347016	0.956596	0.287966	0.669786	0.0401219	0.590175	0.30571	0.634693	0.0369665	0.631551	-0.343586
	CDC42BPB	0.144528	0.912596	0.0184266	0.995849	0.207587	0.671715	0.123514	0.479269	0.210093	0.34489	0.593338	0.573988	0.0708549	0.466049	-0.342535
	ENG	0.0588515	0.974299	0.36142	0.747255	-0.380993	0.339024	0.0130928	0.445028	0.259038	0.431293	0.477412	0.190303	0.656537	0.355541	-0.342449
	FZD4	0.365652	0.656831	0.463628	0.590473	0.066672	0.914984	0.29865	0.627986	0.0648757	0.753928	0.0712459	0.535595	0.100559	0.63917	-0.340519
	SDCBP	0.225683	0.825084	0.495599	0.543775	0.18043	0.727549	0.30057	0.705439	0.0249946	0.533482	0.360566	0.679556	0.021012	0.639492	-0.338922
	CALM1	0.306789	0.739041	0.105432	0.972937	0.589373	0.0821866	0.333865	0.681871	0.0339851	0.531544	0.362454	0.798509	0.00551452	0.670641	-0.336776
	EDNRB	0.0561145	0.975006	0.088225	0.977392	0.50672	0.16146	0.21702	0.540042	0.135369	0.435441	0.470288	0.685883	0.0196616	0.553789	-0.336769
	JAM3	0.338295	0.690455	0.25528	0.865027	0.441134	0.247004	0.344903	0.784814	0.010443	0.528946	0.364157	0.720684	0.0124368	0.678148	-0.333245
	LPHN2	0.405929	0.604801	0.402432	0.698731	0.355733	0.381368	0.388031	0.673395	0.0383883	0.815356	0.0125568	0.6746	0.0224732	0.721117	-0.333085
	TIMP2	0.233267	0.820145	0.17721	0.92784	0.0441107	0.943911	0.151529	0.660419	0.045024	0.415505	0.498334	0.376922	0.305869	0.484282	-0.332753
	GNA11	0.235392	0.81753	0.289181	0.826717	0.184911	0.717468	0.236495	0.656284	0.0471004	0.473235	0.422481	0.574683	0.0702517	0.568067	-0.331573
	ANGPT2	0.366575	0.655331	0.573927	0.449702	0.382358	0.336821	0.440953	0.797591	0.00905173	0.746572	0.0762979	0.770281	0.00774377	0.771481	-0.330528
	CCDC92	0.333208	0.699053	0.118222	0.962826	0.476672	0.199577	0.309367	0.69593	0.0282044	0.444741	0.458831	0.772367	0.00774377	0.637679	-0.328312
	MAST4	0.277988	0.771693	0.00561297	0.997848	-0.00370647	0.995933	0.0932981	0.277341	0.546582	0.439066	0.465728	0.525176	0.109401	0.413861	-0.320563
	PDGFB	0.381508	0.637163	0.286115	0.832217	0.344316	0.403071	0.337313	0.607989	0.0787116	0.633974	0.271009	0.730228	0.0115937	0.657397	-0.320084
	PPM1F	0.194123	0.858462	0.111215	0.969438	-0.0833898	0.89271	0.0739826	0.439947	0.267968	0.344611	0.59368	0.38759	0.287511	0.390716	-0.316734
	HSPG2	0.297456	0.750646	0.460127	0.596848	-0.0226072	0.971905	0.244992	0.64789	0.0524913	0.712076	0.151115	0.325129	0.399411	0.561698	-0.316706
	GJA1	0.380274	0.638732	0.175692	0.928298	0.633933	0.0531627	0.396633	0.692474	0.0294194	0.611785	0.294567	0.832415	0.00292539	0.712225	-0.315592
	PTH1R	0.293972	0.756368	0.329019	0.785721	0.414923	0.285853	0.345971	0.702596	0.0257526	0.586953	0.310318	0.65872	0.0273324	0.649423	-0.303452
	SOBP	0.030629	0.988351	-0.0360931	0.988787	0.48765	0.186226	0.160729	0.508908	0.173573	0.261663	0.722678	0.5894	0.0598158	0.453324	-0.292595
	C8orf4	0.341106	0.686112	0.344157	0.773097	0.0430339	0.944747	0.242766	0.501576	0.182013	0.493591	0.404349	0.603743	0.051896	0.53297	-0.290204
	TAX1BP3	0.371912	0.648261	0.407157	0.68794	0.0890079	0.884696	0.289359	0.634962	0.0599973	0.627323	0.273659	0.469182	0.172212	0.577156	-0.287796
	PMP22	0.42667	0.571422	0.209225	0.90139	0.527523	0.139001	0.387806	0.68594	0.0327346	0.650497	0.243665	0.683554	0.0199738	0.67333	-0.285524
	BCAM	0.356678	0.663948	0.227286	0.887789	-0.015658	0.981991	0.189436	0.431533	0.279052	0.503824	0.387734	0.488204	0.149194	0.47452	-0.285085
	MRC2	0.373348	0.647182	0.157678	0.939442	0.00883369	0.989128	0.179953	0.465666	0.229189	0.590175	0.30571	0.336612	0.377471	0.464151	-0.284198
	MGP	0.370101	0.650438	0.25498	0.865027	-0.0703907	0.910352	0.184897	0.586925	0.0946404	0.512105	0.381448	0.30669	0.437146	0.468573	-0.283677
	SEC14L1	0.284851	0.765208	-0.0860935	0.977392	0.349694	0.391569	0.182817	0.417404	0.300218	0.449123	0.449291	0.527265	0.107725	0.464597	-0.28178
	PAPSS2	0.576307	0.256719	0.627576	0.382815	0.041391	0.947628	0.415092	0.796359	0.00912705	0.730145	0.102105	0.562571	0.0788732	0.696358	-0.281267
	NACC2	0.355754	0.664956	0.170598	0.932717	0.537609	0.129558	0.354653	0.658601	0.0460285	0.523089	0.37056	0.713302	0.0138728	0.631664	-0.277011
	TMEM47	0.304818	0.743668	0.285725	0.832791	0.639065	0.05102	0.409869	0.644436	0.054576	0.653757	0.242781	0.761361	0.00823682	0.686518	-0.276648
	RGS5	0.253696	0.800473	0.567122	0.449702	0.590384	0.0811401	0.470401	0.786209	0.0104308	0.790351	0.0285639	0.662101	0.0262722	0.74622	-0.27582
	FEZ2	0.298086	0.750007	0.254414	0.865027	0.431955	0.26088	0.328152	0.63422	0.06037	0.450831	0.448108	0.723148	0.01216	0.602733	-0.274582
	BGN	0.403519	0.6075	0.735082	0.156827	0.131656	0.81481	0.423419	0.741479	0.0152198	0.761124	0.0614087	0.583157	0.0639075	0.695253	-0.271835
	ITGA1	0.357608	0.662247	0.42745	0.653213	0.0819165	0.895226	0.288991	0.608825	0.0779243	0.683333	0.1938	0.386137	0.290318	0.559432	-0.27044
	ABCA8	0.408237	0.602326	0.0563565	0.985585	0.460679	0.218469	0.308424	0.562081	0.11422	0.580448	0.324836	0.587366	0.060899	0.576632	-0.268207
	FHL1	0.173129	0.882294	0.194242	0.916793	0.456958	0.223978	0.274777	0.64935	0.0512981	0.356735	0.574387	0.62178	0.042802	0.542622	-0.267845
	TNFSF12	0.489469	0.435472	0.201031	0.90857	0.48954	0.184838	0.393347	0.565927	0.110241	0.535852	0.360515	0.868067	0.00179249	0.656615	-0.263269
	ABCB1	0.30265	0.744561	0.178386	0.927271	0.499579	0.171453	0.326872	0.682016	0.0339851	0.60064	0.296486	0.481512	0.156707	0.588056	-0.261184
	EFEMP1	0.438619	0.54591	0.310136	0.805845	0.263446	0.561582	0.3374	0.588384	0.0931872	0.539485	0.356038	0.660734	0.026763	0.596201	-0.258801
	LMO2	0.277085	0.772181	-0.0513878	0.985585	0.459865	0.219749	0.228521	0.447912	0.254702	0.480434	0.41268	0.528571	0.106316	0.485639	-0.257118
	DENND5A	0.216845	0.834516	0.231877	0.88436	0.527169	0.139448	0.325297	0.625336	0.0666956	0.394616	0.520877	0.724699	0.0119926	0.58155	-0.256253
	CHSY1	0.188456	0.865841	0.303095	0.812217	-0.231292	0.625407	0.0867531	0.365181	0.382341	0.488737	0.407768	0.16884	0.699976	0.34092	-0.254167
	PDZD2	0.325246	0.713483	0.0218227	0.994653	0.517639	0.150558	0.288236	0.505114	0.178274	0.500097	0.393527	0.619032	0.0440923	0.541415	-0.253179
	CLEC5A	0.327514	0.708287	0.194018	0.916793	0.151254	0.78213	0.224262	0.445541	0.258247	0.410914	0.503085	0.57561	0.0697493	0.477355	-0.253093
	TNFAIP1	0.227447	0.824238	0.129078	0.957884	0.414189	0.286787	0.256904	0.520092	0.160165	0.323684	0.62847	0.673721	0.0226406	0.505832	-0.248928
	DKK3	0.46165	0.504384	0.099847	0.973869	0.66778	0.0361072	0.409759	0.706588	0.024709	0.602699	0.294567	0.665973	0.0252525	0.65842	-0.248661
	ZCCHC24	0.387132	0.633555	0.126162	0.959034	0.484257	0.189274	0.332517	0.60934	0.0778291	0.437897	0.46649	0.675134	0.0223078	0.574124	-0.241607
	C3	0.335479	0.696269	0.380666	0.726485	0.161822	0.761887	0.292656	0.501623	0.182004	0.460085	0.4352	0.634148	0.0372519	0.531952	-0.239296
	RASGRP2	0.26575	0.786953	0.190689	0.920152	0.339458	0.412398	0.265299	0.49252	0.192965	0.371442	0.551745	0.6407	0.0344409	0.501554	-0.236255
	LAMC3	0.417748	0.584625	0.409398	0.686261	0.222429	0.642684	0.349858	0.649459	0.0512843	0.6674	0.215228	0.439303	0.21214	0.585387	-0.235529
	DPYD	0.412593	0.594034	0.362061	0.746798	0.120171	0.833806	0.298275	0.543683	0.131579	0.551614	0.344472	0.504038	0.130854	0.533112	-0.234836
	SETD3	0.136585	0.919428	-0.28727	0.830123	0.311743	0.468014	0.053686	0.197219	0.697644	0.210701	0.78743	0.448224	0.200188	0.285382	-0.231696
	CDH11	0.525855	0.353857	0.553861	0.460873	0.296618	0.496581	0.458778	0.768116	0.0114076	0.662362	0.227197	0.613335	0.0470322	0.681271	-0.222493
	KDR	0.541124	0.327076	0.579415	0.441078	0.3344	0.421394	0.48498	0.726812	0.0183675	0.872675	0.00165577	0.515846	0.118344	0.705111	-0.220131
	EGR1	0.0730613	0.966051	0.0782636	0.979446	0.150852	0.78261	0.100725	0.367027	0.379802	0.227165	0.766086	0.365471	0.324167	0.319888	-0.219162
	MID1	0.422284	0.580157	0.41647	0.677121	0.350353	0.390987	0.396369	0.619691	0.0700032	0.649621	0.243665	0.568183	0.075025	0.612498	-0.216129
	ST5	0.446181	0.530302	0.434816	0.642701	0.631402	0.054761	0.504133	0.722758	0.0201161	0.598083	0.299912	0.836063	0.00287254	0.718968	-0.214835
	HECA	0.299302	0.749659	0.460294	0.596327	0.190228	0.707945	0.316608	0.523951	0.155073	0.516537	0.378853	0.538363	0.0987673	0.526284	-0.209676
	PHC2	0.469657	0.483718	0.326041	0.787792	0.29926	0.491046	0.364986	0.629327	0.0640785	0.487089	0.410972	0.603488	0.0519585	0.573302	-0.208315
	ITIH5	0.491974	0.428158	0.397556	0.701443	0.594566	0.0779414	0.494698	0.814757	0.00737011	0.696841	0.17453	0.594958	0.056582	0.702185	-0.207487
	RBMS2	0.272647	0.780807	0.133233	0.954576	-0.129449	0.818567	0.0921436	0.332689	0.44274	0.349485	0.585195	0.211694	0.616776	0.297956	-0.205812
	MCAM	0.21819	0.833732	0.485367	0.554696	0.49271	0.179553	0.398756	0.760646	0.0116406	0.648875	0.244892	0.398446	0.270544	0.602656	-0.2039
	THSD1	0.236532	0.817068	-0.110061	0.969949	0.404709	0.301761	0.17706	0.374433	0.367443	0.394327	0.520877	0.372717	0.312683	0.380492	-0.203432
	ARAP3	0.254297	0.79934	0.331049	0.778685	0.0838643	0.89198	0.22307	0.463785	0.23053	0.411729	0.502082	0.401642	0.266396	0.425719	-0.202649
	PCDH9	0.41797	0.584625	0.165193	0.932717	0.707158	0.0218819	0.430107	0.642347	0.0554566	0.539178	0.356038	0.710926	0.0141743	0.630817	-0.20071
	TNFRSF1A	0.352001	0.670137	0.151503	0.947041	0.078214	0.898614	0.193906	0.394478	0.336668	0.383883	0.533071	0.401146	0.266506	0.393169	-0.199263
	PCSK5	0.330713	0.702177	0.309711	0.805845	0.177843	0.732653	0.272756	0.433386	0.276381	0.616086	0.290738	0.364238	0.326441	0.471237	-0.198481
	CDH6	0.364321	0.657708	0.389236	0.71444	0.338703	0.413259	0.364087	0.534903	0.141518	0.748409	0.0748728	0.403619	0.263046	0.56231	-0.198224
	LAMA2	0.560946	0.285117	0.252436	0.865027	0.307099	0.476827	0.373494	0.609744	0.0777443	0.728202	0.104785	0.375079	0.309249	0.571009	-0.197515
	VWA1	0.287786	0.76437	0.426285	0.653832	0.274617	0.538714	0.329563	0.604036	0.0809851	0.525346	0.367361	0.44757	0.20081	0.525651	-0.196088
	KLF9	0.379598	0.640142	0.134392	0.954289	0.323224	0.445688	0.279072	0.42916	0.282199	0.443795	0.459325	0.552284	0.0865847	0.47508	-0.196008
	TAGLN	0.259678	0.793921	0.382912	0.725031	0.0717642	0.907929	0.238118	0.535766	0.140405	0.485505	0.410972	0.274521	0.498849	0.43193	-0.193812
	PALLD	0.499717	0.41498	0.518337	0.502124	0.306437	0.478073	0.441497	0.705017	0.0250606	0.571802	0.329361	0.626975	0.0404739	0.634598	-0.193101
	CD93	0.574507	0.257311	0.642496	0.361958	0.270561	0.547508	0.495855	0.683187	0.0336961	0.817322	0.0125357	0.565636	0.0767843	0.688715	-0.19286
	CTSB	0.517999	0.367999	0.456428	0.604491	0.237306	0.612991	0.403911	0.655493	0.047457	0.477204	0.417535	0.643812	0.0329861	0.59217	-0.188259
	TENC1	0.268079	0.786281	0.224303	0.888884	0.332939	0.424156	0.275107	0.461677	0.234357	0.424945	0.486229	0.503106	0.131996	0.463243	-0.188136
	LDB2	0.0914488	0.955653	0.254863	0.865027	0.261458	0.564958	0.20259	0.465317	0.22942	0.430534	0.478231	0.275834	0.495557	0.390561	-0.187971
	SIRPA	0.39034	0.625594	0.256244	0.865027	0.353625	0.385461	0.333403	0.567396	0.10956	0.485383	0.410972	0.506939	0.127094	0.519906	-0.186503
	PFKFB3	0.176514	0.878962	0.250749	0.866021	0.377921	0.344576	0.268395	0.436388	0.27203	0.317119	0.639247	0.6077	0.0500189	0.453736	-0.185341
	DDAH1	0.332154	0.699403	0.269165	0.854245	0.752472	0.0124406	0.451264	0.620456	0.0696683	0.504427	0.387734	0.778851	0.00749611	0.634578	-0.183314
	CEBPD	0.337622	0.692373	0.341493	0.776303	0.352702	0.387093	0.343939	0.49049	0.195117	0.47176	0.423714	0.60643	0.0504866	0.522893	-0.178954
	MAFF	0.217328	0.834103	0.233699	0.881853	-0.02878	0.964442	0.140749	0.354602	0.403298	0.413959	0.499178	0.188286	0.659923	0.318949	-0.1782
	SPRY1	0.385241	0.633813	0.333342	0.777886	0.108301	0.852519	0.275628	0.528405	0.148972	0.645723	0.254425	0.17909	0.680158	0.451073	-0.175445
	DOCK4	0.397803	0.610461	0.124017	0.960731	0.756112	0.0124406	0.425977	0.584829	0.0963683	0.477555	0.417535	0.736965	0.0109918	0.599783	-0.173806
	MOCS1	0.286439	0.765208	0.0827964	0.977555	0.519461	0.148154	0.296232	0.448412	0.254644	0.33198	0.613823	0.624524	0.0415275	0.468305	-0.172073
	DPYSL2	0.127239	0.924181	0.207424	0.90139	0.524724	0.142004	0.286462	0.536197	0.139708	0.235018	0.75712	0.59484	0.0566084	0.455352	-0.16889
	HOPX	0.618352	0.181591	0.267169	0.855115	0.742744	0.0137157	0.542755	0.664915	0.0426754	0.624414	0.275303	0.844692	0.00262603	0.71134	-0.168585
	SPOCK2	0.467469	0.489859	0.133454	0.954576	0.391853	0.321915	0.330925	0.349732	0.413295	0.439087	0.465728	0.705886	0.0149777	0.498235	-0.16731
	PINK1	0.322021	0.720081	0.14976	0.948572	0.6397	0.0506332	0.370494	0.520839	0.159213	0.323166	0.629644	0.768125	0.00786519	0.537376	-0.166882
	PXDC1	0.417749	0.584625	0.414778	0.681885	0.432862	0.259359	0.421797	0.751726	0.0129338	0.525914	0.367361	0.476761	0.162744	0.5848	-0.163004
	LRRN3	0.427242	0.569468	0.269729	0.853955	0.549669	0.117205	0.415547	0.600392	0.0842281	0.381596	0.536146	0.744429	0.00959619	0.575472	-0.159926
	PCDH12	0.431886	0.561776	0.60081	0.415483	0.282558	0.522486	0.438418	0.522851	0.156263	0.701627	0.167073	0.567732	0.0755081	0.597403	-0.158985
	ACVRL1	0.0774835	0.964036	-0.0459667	0.986632	0.31023	0.471982	0.113915	0.213229	0.667956	0.376265	0.544711	0.223574	0.595594	0.271023	-0.157107
	RAB31	0.473085	0.478083	0.416244	0.677165	0.53996	0.127011	0.47643	0.65513	0.0475232	0.488078	0.409472	0.756395	0.00866959	0.633201	-0.156771
	GPR124	0.394227	0.619121	0.671507	0.320946	0.0572014	0.927953	0.374312	0.50183	0.182004	0.77852	0.0372306	0.311038	0.427388	0.530463	-0.156151
	COX7A1	0.41847	0.584625	0.229125	0.887045	0.605475	0.0707184	0.41769	0.55983	0.116476	0.474643	0.420711	0.679712	0.021012	0.571395	-0.153705
	HIGD1B	0.291017	0.757904	0.297419	0.816696	0.691053	0.0267939	0.426496	0.579891	0.0999818	0.539917	0.356038	0.619003	0.0440923	0.579603	-0.153107
	SLC27A3	0.315661	0.731221	0.0994243	0.973869	0.157398	0.771487	0.190828	0.401323	0.325619	0.370877	0.552685	0.246697	0.550993	0.339633	-0.148805
	FAM82A2	0.404227	0.605136	0.0370748	0.98871	0.540335	0.126654	0.327212	0.621098	0.0691823	0.454533	0.443886	0.350968	0.350461	0.475533	-0.148321
	STARD8	0.202104	0.852099	0.473316	0.576801	0.119245	0.835699	0.264888	0.440875	0.266442	0.392304	0.522219	0.404961	0.260761	0.412713	-0.147825
	VSTM4	0.471484	0.481358	0.252164	0.865027	0.519719	0.1477	0.414456	0.652968	0.0487567	0.423823	0.489151	0.609617	0.0488817	0.562136	-0.147681
	SPARC	0.59525	0.222584	0.564729	0.449702	0.518213	0.149702	0.559397	0.643068	0.0554566	0.631015	0.271009	0.844674	0.00262603	0.706252	-0.146855
	CPM	0.544611	0.322036	0.289997	0.825298	0.150147	0.784046	0.328252	0.637458	0.0581512	0.465704	0.432085	0.319216	0.412137	0.474126	-0.145874
	RGCC	0.546011	0.318629	0.339001	0.776377	0.816622	0.00821609	0.567211	0.728713	0.0176523	0.559117	0.342895	0.850354	0.00262603	0.712728	-0.145517
	TIE1	0.519489	0.367629	0.593543	0.435874	0.637691	0.0513381	0.583575	0.655245	0.0475071	0.749531	0.0748728	0.780397	0.00741096	0.728391	-0.144817
	ASPN	0.453391	0.52029	0.364428	0.743791	0.00204075	0.997595	0.273287	0.434337	0.27534	0.637345	0.270766	0.182394	0.672243	0.418025	-0.144739
	NOX4	0.5501	0.309109	0.595574	0.427922	0.388519	0.326928	0.511398	0.630085	0.0638214	0.836217	0.00648672	0.500194	0.135189	0.655499	-0.144101
	KCNJ2	0.588892	0.236289	0.609194	0.399998	0.449699	0.233968	0.549262	0.673513	0.0383883	0.703918	0.161497	0.702424	0.0156711	0.693285	-0.144023
	DCHS1	0.436291	0.549404	0.50357	0.532658	0.53017	0.13628	0.49001	0.710371	0.024045	0.518098	0.378853	0.67197	0.0233116	0.63348	-0.143469
	ITM2B	0.543112	0.323899	0.297823	0.815914	0.604615	0.0712214	0.48185	0.656462	0.0470767	0.535152	0.360515	0.683541	0.0199738	0.625052	-0.143201
	PEPD	0.398943	0.609605	0.272119	0.849872	0.530526	0.136199	0.40053	0.606285	0.0798919	0.428169	0.482557	0.596243	0.0557477	0.543566	-0.143036
	MAFB	0.413169	0.593096	0.491203	0.552346	0.173505	0.740598	0.359293	0.510642	0.172101	0.399472	0.515425	0.596114	0.0558327	0.502076	-0.142784
	APP	0.643996	0.147379	0.336841	0.776377	0.598467	0.0750836	0.526435	0.710587	0.024045	0.595568	0.304013	0.694029	0.017719	0.666728	-0.140293
	KIAA0355	0.199697	0.855152	0.341984	0.776303	0.283957	0.520002	0.275213	0.41281	0.308818	0.347682	0.58849	0.479932	0.158912	0.413475	-0.138262
	PLSCR4	0.435059	0.553154	0.359817	0.747824	0.718748	0.018695	0.504541	0.596992	0.0863735	0.599096	0.297927	0.72867	0.0116524	0.641586	-0.137045
	LRP1	0.422838	0.577122	0.294289	0.82221	0.395288	0.316199	0.370805	0.48328	0.203933	0.548839	0.344472	0.48763	0.150012	0.506583	-0.135778
	NOTCH4	0.533918	0.337183	0.412014	0.681997	0.799326	0.00821609	0.581753	0.785776	0.0104308	0.603577	0.294567	0.762614	0.00823682	0.717322	-0.13557
	RGL1	0.448896	0.527805	0.0469415	0.986086	0.691397	0.0267939	0.395745	0.473735	0.218199	0.394625	0.520877	0.708951	0.0144843	0.52577	-0.130026
	GGT5	0.451136	0.524489	0.434875	0.642701	0.475246	0.20148	0.453752	0.605782	0.0803349	0.61969	0.283299	0.522918	0.111649	0.582797	-0.129045
	DENND2A	0.450964	0.52461	0.401264	0.701443	0.575987	0.093881	0.476071	0.640396	0.0566924	0.516775	0.378853	0.651216	0.0299518	0.602795	-0.126724
	PLXDC1	0.391797	0.623239	0.640292	0.365139	0.537097	0.129818	0.523062	0.667597	0.0412449	0.645751	0.254425	0.626124	0.0409466	0.646491	-0.123429
	CAND2	0.321496	0.721384	0.232518	0.88436	0.658969	0.0402176	0.404328	0.587988	0.0934874	0.313743	0.645624	0.677768	0.02133	0.5265	-0.122172
	VASH1	0.498073	0.417582	0.468882	0.581885	0.543408	0.123685	0.503454	0.615903	0.0733415	0.525592	0.367361	0.735058	0.0109918	0.625518	-0.122063
	JAM2	0.577139	0.255777	0.397245	0.701443	0.748289	0.0129482	0.574224	0.788195	0.0101682	0.567562	0.330963	0.728497	0.0116524	0.694752	-0.120527
	FLVCR2	0.399699	0.609605	0.467518	0.582426	0.0445944	0.94342	0.303937	0.407495	0.316364	0.431204	0.477412	0.424848	0.231733	0.421182	-0.117245
	ZYX	0.332898	0.699053	0.341121	0.776303	0.0479707	0.939913	0.240663	0.531095	0.145317	0.328913	0.61827	0.211261	0.617933	0.357089	-0.116426
	TUBA1A	0.283547	0.765208	0.206061	0.902665	0.670074	0.0354176	0.386561	0.608005	0.0787116	0.237647	0.751341	0.66041	0.0268458	0.502021	-0.11546
	GPR116	0.788229	0.0546257	0.793785	0.0534723	0.613297	0.0647391	0.73177	0.869977	0.00190172	0.917238	5.40823e-05	0.747999	0.00929556	0.845071	-0.113301
	HMOX1	0.251683	0.802333	0.31796	0.798972	0.0910092	0.880952	0.220217	0.378354	0.361598	0.223148	0.770653	0.394947	0.276362	0.33215	-0.111932
	OLFML3	0.506348	0.399354	0.347247	0.769482	0.610295	0.0672451	0.487963	0.639797	0.0569085	0.572917	0.329361	0.568765	0.0744294	0.593826	-0.105863
	CST3	0.408132	0.602326	0.126251	0.959034	0.667112	0.0362655	0.400498	0.33154	0.444726	0.484019	0.410972	0.686447	0.0196487	0.500669	-0.100171
	MAOA	0.4322	0.560603	0.308848	0.805867	0.460912	0.217959	0.400653	0.41272	0.308818	0.603935	0.294567	0.481819	0.15646	0.499492	-0.0988381
	KCNJ8	0.558893	0.289492	0.318065	0.798972	0.667162	0.0362655	0.514707	0.617244	0.0720572	0.661699	0.227197	0.549362	0.0891619	0.609435	-0.0947281
	SYT17	0.423511	0.576312	0.18595	0.92151	0.729461	0.016423	0.446307	0.607266	0.0795466	0.405056	0.506275	0.607374	0.0500849	0.539898	-0.0935909
	IGFBP7	0.683365	0.104347	0.527363	0.491362	0.611361	0.0664842	0.607363	0.744162	0.0145532	0.610968	0.294567	0.746248	0.0094089	0.700459	-0.0930966
	CDH5	0.737589	0.058172	1	0	0.494538	0.178048	0.744042	0.811106	0.00751247	1	0	0.696095	0.0172953	0.835734	-0.0916915
	C1QTNF1	0.369473	0.650815	0.212498	0.899595	0.247048	0.593579	0.276339	0.334047	0.441078	0.41599	0.497725	0.353274	0.346198	0.36777	-0.0914308
	LIMCH1	0.440019	0.54078	0.295717	0.819826	0.703824	0.023032	0.479853	0.551128	0.124893	0.383219	0.533802	0.768172	0.00786519	0.567506	-0.0876529
	ENPEP	0.591825	0.228803	0.56126	0.449702	0.516926	0.151152	0.55667	0.694908	0.0285603	0.792254	0.0284052	0.438	0.214147	0.64172	-0.0850499
	FILIP1L	0.256163	0.798347	0.622429	0.384482	0.149975	0.784514	0.342856	0.392248	0.338539	0.408331	0.505016	0.47969	0.159279	0.426756	-0.0839008
	ALDH2	0.422831	0.577122	0.342902	0.776054	0.691117	0.0267939	0.485617	0.567097	0.109576	0.475579	0.420308	0.665055	0.0255216	0.569244	-0.0836271
	C5orf4	0.346988	0.677225	0.0294154	0.992343	0.629671	0.0555998	0.335358	0.341652	0.427973	0.350787	0.583865	0.563555	0.0782681	0.418665	-0.0833066
	P2RY14	0.475165	0.474877	0.294118	0.822684	0.50546	0.163137	0.424914	0.486701	0.199928	0.586054	0.310318	0.449226	0.19838	0.507327	-0.082413
	ID4	0.361356	0.658567	0.254517	0.865027	0.709441	0.0211049	0.441771	0.493764	0.190934	0.306447	0.657476	0.767531	0.00786519	0.522581	-0.0808093
	C1orf54	0.551915	0.30725	0.26394	0.8586	0.559952	0.106974	0.458603	0.387004	0.347516	0.596297	0.302683	0.634897	0.0368906	0.539399	-0.0807968
	CLDN5	0.726157	0.070552	0.494538	0.545039	1	0	0.740232	0.758078	0.0119953	0.696095	0.17453	1	3.09083e-138	0.818058	-0.0778261
	TNS1	0.360345	0.659945	0.378445	0.726996	0.0531144	0.932606	0.263968	0.53856	0.137002	0.279905	0.693727	0.202446	0.634816	0.340304	-0.0763355
	CRISPLD2	0.381423	0.637296	0.308161	0.805867	-0.0780893	0.898737	0.203832	0.283337	0.534839	0.4504	0.448108	0.102739	0.831494	0.278825	-0.0749934
	A2M	0.61183	0.192218	0.586454	0.437166	0.458645	0.22154	0.55231	0.706318	0.024709	0.514726	0.378853	0.645616	0.0321818	0.62222	-0.0699103
	KCTD12	0.696454	0.0932949	0.486154	0.554696	0.489083	0.185189	0.55723	0.540182	0.135288	0.6045	0.294567	0.729594	0.0116099	0.624759	-0.0675286
	MMP28	0.355104	0.664956	0.440255	0.636866	0.554525	0.11239	0.449961	0.42781	0.284219	0.5475	0.346222	0.575532	0.0697493	0.516948	-0.0669864
	EDNRA	0.382508	0.636724	0.546708	0.467248	0.262772	0.562286	0.397329	0.496225	0.188382	0.59769	0.299912	0.296607	0.456296	0.463507	-0.0661783
	FCGRT	0.588616	0.236289	0.449825	0.615777	0.315905	0.460733	0.451449	0.505811	0.177246	0.502944	0.389556	0.535147	0.101071	0.514634	-0.0631853
	LPL	0.584584	0.244277	0.521224	0.498873	0.532692	0.134405	0.546167	0.610847	0.0763789	0.589526	0.30571	0.624949	0.0413278	0.608441	-0.062274
	LBH	0.295814	0.75312	0.527942	0.491362	0.00464861	0.995212	0.276135	0.496174	0.188382	0.371707	0.551711	0.146863	0.742421	0.338248	-0.0621127
	PAMR1	0.433401	0.557261	0.418865	0.672841	0.57666	0.0934348	0.476309	0.466297	0.228169	0.501132	0.393298	0.632771	0.0377347	0.5334	-0.0570912
	QKI	0.265357	0.786953	0.321236	0.795131	0.610207	0.0672451	0.398934	0.553117	0.122976	0.247215	0.74118	0.556287	0.083935	0.452206	-0.0532729
	SERPING1	0.526467	0.353754	0.401332	0.701443	0.369038	0.359086	0.432279	0.530575	0.145601	0.534678	0.360515	0.39113	0.281638	0.485461	-0.0531822
	TMEM204	0.7389	0.058172	0.81532	0.0296851	0.678195	0.0315678	0.744138	0.751418	0.0129338	0.927608	2.52715e-05	0.708829	0.0144843	0.795952	-0.0518133
	ITGA8	0.40508	0.604801	0.560877	0.449702	0.015429	0.982416	0.327129	0.503601	0.180217	0.493735	0.404349	0.128398	0.778535	0.375245	-0.0481161
	OLFML1	0.485943	0.445736	0.425781	0.654863	0.0924241	0.878711	0.334716	0.432224	0.278611	0.582927	0.318048	0.128742	0.778097	0.381298	-0.0465816
	NID1	0.350125	0.673746	0.562079	0.449702	0.0502567	0.936656	0.32082	0.432918	0.276984	0.500206	0.393527	0.167211	0.702995	0.366778	-0.0459581
	CD302	0.652785	0.135047	0.549314	0.46523	0.438583	0.250439	0.546894	0.541431	0.133975	0.592214	0.30571	0.644367	0.0327759	0.592671	-0.0457771
	PECAM1	0.741972	0.058172	0.785111	0.0655143	0.515336	0.153292	0.680806	0.735754	0.0165662	0.780104	0.0371875	0.659158	0.027306	0.725005	-0.0441991
	PDGFRB	0.684503	0.103393	0.848951	0.0140772	0.420609	0.278802	0.651354	0.661242	0.0447223	0.841699	0.00596518	0.575123	0.0699482	0.692688	-0.0413338
	VWF	1	0	0.737589	0.156827	0.726157	0.0170637	0.821249	1	0	0.811106	0.0139913	0.758078	0.00865481	0.856394	-0.0351458
	OLFML2A	0.244347	0.809121	0.513373	0.514239	0.171441	0.744401	0.30972	0.373827	0.368298	0.515433	0.378853	0.141909	0.75144	0.343723	-0.0340024
	MYL9	0.369445	0.650815	0.402026	0.698733	0.107611	0.853474	0.293027	0.390735	0.34094	0.47233	0.422481	0.112055	0.813496	0.32504	-0.0320126
	CD34	0.443307	0.536473	0.558314	0.455212	0.229624	0.629547	0.410415	0.414875	0.3061	0.594689	0.30571	0.305461	0.439232	0.438342	-0.0279268
	GPM6A	0.339802	0.688667	0.206354	0.902086	0.772651	0.01059	0.439603	0.531923	0.144274	0.260996	0.723211	0.603237	0.0521107	0.465386	-0.025783
	TMEM127	0.581578	0.250905	0.343853	0.774155	0.204894	0.677943	0.376775	0.437688	0.270138	0.459165	0.435734	0.303444	0.442701	0.400099	-0.0233239
	LHFP	0.68294	0.10447	0.486463	0.554696	0.71954	0.018695	0.629648	0.613433	0.0748917	0.680336	0.1938	0.656816	0.0279466	0.650195	-0.0205473
	SPARCL1	0.729538	0.0665175	0.518418	0.502124	0.829527	0.00649181	0.692494	0.77048	0.0114076	0.569153	0.330682	0.794812	0.00579539	0.711482	-0.0189875
	CLEC1A	0.398075	0.610461	0.321364	0.795131	0.315552	0.461295	0.344997	0.329315	0.448845	0.55964	0.342895	0.196688	0.644486	0.361881	-0.0168843
	PCDH17	0.5685	0.271414	0.494834	0.543775	0.716646	0.0192741	0.593327	0.610792	0.0763789	0.490201	0.406566	0.725314	0.0119682	0.608769	-0.0154424
	NR3C2	0.382771	0.635943	0.23933	0.876508	0.775433	0.01059	0.465845	0.396927	0.331724	0.512251	0.381448	0.525837	0.108895	0.478338	-0.0124934
	ZBTB16	0.438465	0.546243	0.0648633	0.984472	0.596837	0.0764433	0.366722	0.356761	0.398456	0.20533	0.795635	0.574672	0.0702517	0.378921	-0.0121995
	FAM49A	0.490618	0.432173	0.271869	0.850062	0.686699	0.0288014	0.483062	0.639429	0.0569085	0.329332	0.618113	0.511438	0.122127	0.4934	-0.0103379
	DAZAP2	0.450265	0.526029	0.339782	0.776377	0.669242	0.0357769	0.48643	0.544143	0.131579	0.421987	0.490876	0.523003	0.111567	0.496378	-0.00994829
	AQP4	0.315032	0.732423	0.26852	0.855115	0.733349	0.0153229	0.438967	0.391393	0.339989	0.238832	0.750964	0.712774	0.0139123	0.447666	-0.00869919
	NOTCH3	0.605928	0.200706	0.663788	0.341366	0.473711	0.202991	0.581142	0.691563	0.0295893	0.576696	0.327303	0.495016	0.141397	0.587758	-0.00661585
	COL5A3	0.366975	0.655209	0.379344	0.726996	0.494836	0.177803	0.413718	0.331962	0.444236	0.458749	0.435734	0.467714	0.174142	0.419475	-0.0057567
	GPR4	0.621582	0.181591	0.839144	0.0159184	0.353675	0.385461	0.6048	0.68953	0.030546	0.596214	0.302683	0.544948	0.0928775	0.610231	-0.00543072
	TGFB3	0.492325	0.428158	0.346084	0.770212	0.510662	0.158049	0.44969	0.373934	0.368228	0.544413	0.352504	0.445996	0.202725	0.454781	-0.00509034
	TLE2	0.0564047	0.974901	0.184995	0.923081	0.310711	0.470523	0.184037	0.171686	0.741828	0.171387	0.839222	0.223251	0.59607	0.188775	-0.00473787
	TRIM8	0.612139	0.192218	0.42572	0.654863	0.392358	0.321173	0.476739	0.426757	0.285731	0.409772	0.505016	0.607517	0.050044	0.481348	-0.00460925
	GJA4	0.494865	0.424433	0.338392	0.776377	0.39942	0.309727	0.410892	0.443178	0.262568	0.539817	0.356038	0.26248	0.52129	0.415159	-0.00426621
	RAMP2	0.196138	0.857183	0.375954	0.733913	0.455464	0.225321	0.342519	0.542974	0.131899	0.253926	0.7334	0.241815	0.560609	0.346238	-0.00371966
	PNPLA6	0.208112	0.844361	0.150979	0.948005	0.136255	0.808215	0.165115	0.165769	0.752938	0.0989411	0.923053	0.241254	0.561533	0.168655	-0.00353944
	HBB	0.42548	0.573209	0.252044	0.865027	0.777565	0.01059	0.48503	0.598319	0.084969	0.320781	0.632959	0.541463	0.0958504	0.486855	-0.00182475
	COL3A1	0.579668	0.250905	0.644996	0.361958	0.0449524	0.94342	0.423206	0.517416	0.163583	0.54464	0.352028	0.205885	0.628803	0.422647	0.000558678
	DPEP2	0.358951	0.660753	0.0868178	0.977392	0.150225	0.784046	0.198664	0.271157	0.557995	0.282673	0.690716	0.0344573	0.950512	0.196096	0.00256868
	VSIG4	0.632667	0.163626	0.419008	0.672841	0.513318	0.155226	0.521664	0.539692	0.135675	0.387851	0.529194	0.61103	0.0482006	0.512857	0.00880674
	CD68	0.580282	0.250905	0.518883	0.502124	0.194945	0.6991	0.43137	0.418355	0.298739	0.425032	0.486187	0.415097	0.245731	0.419495	0.0118753
	PRKCH	0.371149	0.648394	0.538462	0.483396	-0.10421	0.860351	0.268467	0.264119	0.57128	0.492529	0.404717	0.00396493	0.995575	0.253537	0.0149295
	TCF4	0.464299	0.499068	0.325336	0.788817	0.693286	0.0263535	0.494307	0.480024	0.208503	0.349267	0.58569	0.607632	0.0500189	0.478975	0.0153325
	SASH1	0.475832	0.474695	0.220963	0.890941	0.699578	0.0242842	0.465458	0.500189	0.18398	0.346871	0.589504	0.498092	0.137882	0.448384	0.0170736
	PER1	0.345468	0.677225	0.0857197	0.977392	0.550341	0.116518	0.327176	0.197437	0.697334	0.175743	0.832334	0.552837	0.0861398	0.308672	0.0185044
	CCDC102B	0.525897	0.353857	0.636314	0.371286	0.226075	0.636445	0.462762	0.512267	0.169869	0.465045	0.432987	0.354775	0.34321	0.444029	0.0187328
	LRRC36	0.291723	0.757419	0.341944	0.776303	0.383227	0.335925	0.338965	0.288208	0.526929	0.316244	0.640755	0.34202	0.366774	0.31549	0.0234746
	RASSF2	0.504549	0.403481	0.349779	0.766519	0.691725	0.0267939	0.515351	0.494721	0.189988	0.359409	0.5709	0.620052	0.0435656	0.491394	0.023957
	MYO1F	0.540827	0.327076	0.497874	0.542035	0.268457	0.550434	0.435719	0.333213	0.442213	0.414111	0.498936	0.486901	0.15074	0.411408	0.0243109
	PTPRB	0.623191	0.181551	0.635389	0.371286	0.422778	0.27528	0.560452	0.532016	0.144265	0.640006	0.266086	0.430328	0.22402	0.534117	0.0263358
	HEG1	0.362524	0.658339	0.570663	0.449702	-0.12763	0.821473	0.268519	0.147721	0.783017	0.323559	0.62847	0.249156	0.54674	0.240146	0.0283739
	MMRN2	0.633382	0.16279	0.76446	0.100252	0.470975	0.20549	0.622939	0.682647	0.0339396	0.691289	0.18018	0.409376	0.253773	0.594437	0.0285015
	EFEMP2	0.455342	0.514128	0.311366	0.805845	0.202513	0.683257	0.323074	0.41185	0.310259	0.360678	0.569507	0.111049	0.815273	0.294525	0.0285483
	ECM2	0.462017	0.503986	0.569251	0.449702	0.531439	0.135007	0.520902	0.452595	0.248269	0.508301	0.384106	0.509484	0.123969	0.490127	0.0307756
	HLX	0.363825	0.657708	0.335548	0.776377	0.0895578	0.883539	0.262977	0.20175	0.688209	0.23741	0.752001	0.255054	0.534719	0.231405	0.0315722
	C3AR1	0.637866	0.155863	0.474769	0.576801	0.513725	0.155056	0.54212	0.484416	0.201616	0.471527	0.424552	0.573279	0.0713104	0.509741	0.0323794
	NCK2	0.49739	0.417945	0.2665	0.855115	0.396407	0.31471	0.386766	0.411602	0.310355	0.293732	0.67421	0.357221	0.338725	0.354185	0.0325805
	GIMAP4	0.717149	0.0782109	0.549142	0.46523	0.524943	0.142004	0.597078	0.515948	0.164667	0.525451	0.367361	0.634857	0.0368906	0.558752	0.0383263
	NYNRIN	0.445569	0.530302	0.2148	0.895349	0.439034	0.249803	0.366468	0.193055	0.70455	0.438665	0.465728	0.351455	0.349625	0.327725	0.0387429
	CD248	0.514996	0.375377	0.811585	0.0296851	0.190483	0.707456	0.505688	0.476944	0.213469	0.67588	0.197201	0.246493	0.55135	0.466439	0.0392494
	PLTP	0.620488	0.181591	0.531722	0.491362	0.360876	0.37331	0.504362	0.426309	0.286718	0.420593	0.493453	0.539439	0.0975998	0.462114	0.0422485
	CD163	0.653533	0.133655	0.422217	0.66454	0.314104	0.463604	0.463285	0.467838	0.225705	0.349372	0.585507	0.440584	0.210113	0.419265	0.0440201
	STAB1	0.527151	0.352559	0.376278	0.73286	0.222884	0.641736	0.375438	0.303855	0.498644	0.276138	0.701328	0.410214	0.252505	0.330069	0.045369
	MT1M	0.309362	0.73719	0.239967	0.876508	0.652067	0.0433568	0.400465	0.316639	0.474438	0.29401	0.67421	0.454417	0.19143	0.355022	0.0454429
	KIAA1462	0.575893	0.257311	0.438559	0.6413	0.591195	0.0804491	0.535215	0.452344	0.248466	0.518724	0.378853	0.47712	0.162376	0.482729	0.0524861
	FCGR1B	0.536189	0.333229	0.421787	0.664861	0.604788	0.0711626	0.520921	0.452373	0.248466	0.365906	0.561503	0.582687	0.064149	0.466989	0.0539327
	C1R	0.540358	0.327076	0.497189	0.542035	0.157941	0.770062	0.398496	0.338571	0.432601	0.359754	0.570209	0.322244	0.405732	0.340189	0.0583067
	TYROBP	0.610077	0.194235	0.458788	0.598528	0.586916	0.0838766	0.551927	0.484886	0.201005	0.388193	0.529088	0.59755	0.0551332	0.49021	0.0617175
	MXRA8	0.547277	0.315832	0.558821	0.455197	0.405681	0.300634	0.503927	0.462611	0.232883	0.466978	0.430288	0.391864	0.280863	0.440484	0.0634421
	C1QA	0.709846	0.0835905	0.527327	0.491362	0.498445	0.172779	0.578539	0.535182	0.141215	0.43577	0.469491	0.572773	0.0715245	0.514575	0.063964
	FOXF1	0.166232	0.890608	0.352743	0.760711	-0.0626017	0.919839	0.152125	0.178539	0.72938	0.0944795	0.92507	-0.0103849	0.986383	0.0875447	0.0645799
	TCF21	0.323481	0.716719	0.261186	0.86211	-0.0524758	0.933135	0.177397	0.0629413	0.914975	0.280949	0.693551	-0.00616939	0.992139	0.112574	0.0648233
	PRF1	0.541626	0.327076	0.480664	0.56205	0.0770099	0.900208	0.366433	0.34407	0.423258	0.436429	0.469309	0.119392	0.799076	0.299963	0.06647
	STX12	0.369994	0.650594	0.205212	0.903318	0.657317	0.0406528	0.410841	0.326954	0.453597	0.115848	0.905547	0.567557	0.0756021	0.336787	0.0740543
	C1QB	0.675848	0.114809	0.52827	0.491362	0.599612	0.0744532	0.601243	0.552644	0.123192	0.414461	0.498936	0.608102	0.0498887	0.525069	0.0761742
	HSD17B6	0.355811	0.664956	0.216488	0.892593	0.447147	0.23768	0.339815	0.289621	0.523139	0.269112	0.713453	0.220976	0.600392	0.259903	0.0799124
	CD81	0.575528	0.257311	0.658812	0.343241	0.60845	0.0686754	0.614264	0.625058	0.0667485	0.444015	0.459325	0.522813	0.111727	0.530629	0.0836347
	ARHGAP25	0.540558	0.327076	0.614332	0.385043	0.274948	0.538344	0.476612	0.33291	0.44274	0.439499	0.465728	0.387004	0.288831	0.386471	0.0901416
	FHL5	0.276705	0.773002	0.385925	0.719179	0.594056	0.0784018	0.418895	0.405175	0.320306	0.379388	0.539687	0.195438	0.646903	0.326667	0.0922287
	SLCO2A1	0.659542	0.126701	0.510783	0.519716	0.399389	0.309727	0.523238	0.582053	0.0984934	0.47347	0.422481	0.237093	0.5689	0.430872	0.0923656
	FCER1G	0.539659	0.327149	0.519172	0.502124	0.512265	0.155948	0.523699	0.41117	0.311071	0.363646	0.563764	0.512582	0.121017	0.429133	0.094566
	EMCN	0.522692	0.360522	0.722379	0.177699	0.532113	0.134751	0.592394	0.615125	0.0737509	0.587152	0.310318	0.27958	0.487647	0.493952	0.098442
	MMRN1	0.60545	0.201802	0.510862	0.519716	0.444826	0.241173	0.520379	0.430085	0.281232	0.455187	0.443149	0.366485	0.322682	0.417252	0.103127
	FPR1	0.577477	0.25565	0.486171	0.554696	0.512865	0.155432	0.525504	0.366873	0.379846	0.289087	0.681058	0.603707	0.051896	0.419889	0.105616
	ARHGEF3	0.417177	0.585805	0.247139	0.87259	0.637909	0.0512421	0.434075	0.452535	0.248289	0.117664	0.903186	0.413703	0.24734	0.327967	0.106108
	LOC100509635	0.63797	0.155863	0.411011	0.682625	0.549123	0.117576	0.532701	0.314589	0.47884	0.395396	0.519806	0.562354	0.0790104	0.424113	0.108588
	CD14	0.59607	0.220838	0.560224	0.449702	0.446686	0.238218	0.534327	0.433837	0.275533	0.328886	0.61827	0.476752	0.162744	0.413158	0.121168
	ARHGEF15	0.523017	0.359609	0.492809	0.548487	0.229379	0.629941	0.415068	0.2584	0.582605	0.407124	0.505016	0.207698	0.625145	0.291074	0.123995
	CX3CL1	0.489908	0.434373	0.48612	0.554696	0.622652	0.0594591	0.532893	0.485084	0.200857	0.166472	0.844928	0.573349	0.0712756	0.408302	0.124592
	SLA	0.590746	0.231775	0.474062	0.576801	0.354769	0.383124	0.473192	0.26128	0.576858	0.28914	0.681058	0.495215	0.141235	0.348545	0.124647
	PRELP	0.535028	0.335135	0.292939	0.823279	0.456758	0.224125	0.428242	0.329539	0.448391	0.428792	0.481938	0.145796	0.744489	0.301376	0.126866
	FCGR2A	0.504707	0.403357	0.483457	0.558957	0.305845	0.479249	0.431336	0.259601	0.580983	0.279659	0.694083	0.323401	0.40307	0.287554	0.143783
	TCN2	0.662272	0.126701	0.465941	0.585439	0.444123	0.241842	0.524112	0.456993	0.241576	0.482452	0.411081	0.200387	0.639438	0.379944	0.144168
	CSF1R	0.689424	0.100612	0.453298	0.60923	0.489256	0.185108	0.543993	0.36354	0.386102	0.342018	0.598341	0.490548	0.146466	0.398702	0.145291
	PLVAP	0.464547	0.499068	0.745783	0.135574	0.286082	0.515714	0.498804	0.520108	0.160165	0.466478	0.431019	0.0710528	0.888838	0.352546	0.146257
	CSF3R	0.357997	0.662247	0.334929	0.776377	0.229368	0.629941	0.307431	0.0649547	0.912104	0.210209	0.788358	0.203972	0.632161	0.159712	0.147719
	ARHGEF6	0.630647	0.16696	0.405419	0.691939	0.750678	0.0127069	0.595581	0.374663	0.367089	0.312158	0.648567	0.648414	0.0309011	0.445078	0.150503
	GNAI2	0.421092	0.5823	0.319863	0.795304	0.359318	0.376568	0.366758	0.256728	0.584335	0.0919037	0.926274	0.259761	0.525808	0.202798	0.16396
	NFKBIA	0.248919	0.806636	0.20563	0.903191	0.119166	0.835699	0.191239	-0.219797	0.656358	0.0936386	0.925431	0.205191	0.629545	0.0263443	0.164894
	C10orf10	0.498095	0.417582	0.442397	0.629628	0.279307	0.529468	0.4066	0.222156	0.652007	0.245605	0.742613	0.249993	0.545206	0.239251	0.167348
	GIMAP5	0.669807	0.118788	0.483486	0.558957	0.312568	0.466554	0.48862	0.218617	0.657758	0.438565	0.465728	0.301636	0.446185	0.319606	0.169014
	HCK	0.517828	0.367999	0.650807	0.360321	0.240618	0.606822	0.469751	0.255596	0.586945	0.303426	0.663607	0.34207	0.366686	0.300364	0.169387
	FAM124B	0.415334	0.589264	0.487496	0.554696	0.533239	0.133974	0.47869	0.195438	0.700259	0.412744	0.500239	0.304954	0.440305	0.304379	0.174311
	KANK3	0.567329	0.271904	0.4382	0.6413	0.472453	0.204167	0.492661	0.28553	0.531511	0.328701	0.61827	0.333148	0.383749	0.315793	0.176868
	WBP1L	0.462062	0.503986	0.111069	0.969822	0.323187	0.445734	0.298772	0.105116	0.851787	0.0224937	0.987235	0.219322	0.604074	0.115644	0.183128
	CD4	0.629296	0.169449	0.572443	0.449702	0.310926	0.469989	0.504222	0.218566	0.657758	0.279284	0.695218	0.413141	0.247976	0.303664	0.200558
	TRPC6	0.607534	0.198182	0.537579	0.487274	0.201654	0.684394	0.448922	0.421096	0.294384	0.301106	0.665604	0.0139648	0.980235	0.245389	0.203534
	SLCO2B1	0.665127	0.122524	0.707321	0.220819	0.264641	0.558961	0.545696	0.307362	0.493081	0.394785	0.520877	0.30799	0.43434	0.336712	0.208984
	ZFP36	0.105079	0.945946	0.19451	0.916793	0.135513	0.810156	0.145034	-0.164892	0.75437	-0.023729	0.987235	-0.0202331	0.970662	-0.0696182	0.214652
	TMEM176B	0.557836	0.289492	0.732384	0.16075	0.431371	0.261668	0.573864	0.34703	0.418016	0.347362	0.588759	0.354236	0.344227	0.349543	0.224321
	LRRC32	0.711931	0.0832392	0.821655	0.0282465	0.437808	0.252002	0.657131	0.494549	0.19013	0.568602	0.330963	0.206422	0.627677	0.423191	0.23394
	TNFAIP6	0.519854	0.367209	0.533022	0.489237	0.454373	0.227046	0.502416	0.297395	0.50883	0.383104	0.533802	0.117461	0.802608	0.265987	0.236429
	ICAM2	0.145414	0.912596	0.279923	0.840667	-0.044098	0.943911	0.12708	-0.242207	0.613612	0.0198167	0.988468	-0.198415	0.642569	-0.140268	0.267348
	SAMHD1	0.41088	0.598575	0.348607	0.768472	0.133983	0.812344	0.297824	-0.0780905	0.894136	0.137296	0.885254	0.0163224	0.976135	0.025176	0.272648
	SIDT2	0.367843	0.654077	0.226236	0.887789	0.344366	0.403071	0.312815	-0.11678	0.835078	0.109001	0.914063	0.127538	0.779987	0.0399195	0.272896
	PTPRE	0.609923	0.194235	0.415787	0.677185	0.487259	0.186287	0.504323	0.140561	0.796639	0.216565	0.778573	0.298396	0.452485	0.218507	0.285815
	C5AR1	0.449992	0.526029	0.414104	0.681997	0.148625	0.786668	0.337574	0.00310392	0.995274	0.0278062	0.984654	0.0514636	0.924485	0.0274579	0.310116
	ACTA2	0.53872	0.329544	0.580722	0.440619	0.239869	0.608287	0.453104	0.238477	0.62079	0.178116	0.82963	-0.0742993	0.883176	0.114098	0.339005
	S1PR1	0.567294	0.271904	0.397108	0.701443	0.870659	0.00252364	0.611687	0.0894711	0.877216	0.155039	0.860404	0.458543	0.186167	0.234351	0.377336
	ELN	0.421963	0.580812	0.736601	0.156827	0.377062	0.346237	0.511875	0.161935	0.760512	-0.0694062	0.953702	0.258367	0.528507	0.116965	0.39491
	GIMAP6	0.785954	0.0546257	0.677649	0.313803	0.48696	0.186287	0.650188	0.0241239	0.972895	0.314611	0.642931	0.223932	0.595064	0.187555	0.462632
	KL	0.535999	0.333229	0.434642	0.642701	0.316537	0.459719	0.429059	-0.148073	0.782604	-0.0437569	0.974914	-0.253806	0.537098	-0.148546	0.577605
	FGR	0.563994	0.278834	0.433061	0.642701	0.223722	0.640907	0.406926	-0.409457	0.313812	-0.266035	0.717459	-0.295231	0.459003	-0.323574	0.7305
	GRK5	0.425086	0.573209	0.420358	0.668773	0.0192334	0.97757	0.288226	-0.496707	0.187898	-0.381168	0.536418	-0.550694	0.0879906	-0.47619	0.764416
	SCARF1	0.449402	0.526391	0.52995	0.491362	0.543833	0.123171	0.507728	-0.411792	0.310343	-0.165889	0.846228	-0.258616	0.528	-0.278766	0.786494

## Sheet: Gene sets
	Contrast enhancement associated endothelial enriched genes
	Gene sets enriched based on CE-low endothelial genes							Gene sets enriched based on CE-high endothelial genes
	GO biological process	Total No. of genes in the gene sets	No. of genes in the list	Expected No.	Fold of Enrichment	raw P-value	FDR	GO biological process	Total No. of genes in the gene sets	No. of genes in the list	Expected No.	Fold of Enrichment	raw P-value	FDR
	response to cytokine (GO:0034097)	1097	14	2.29	6.11	2.85e-08	0.00015	transmembrane receptor protein serine/threonine kinase signaling pathway (GO:0007178)	197	8	0.41	19.45	8.9e-09	0.00014
	cell surface receptor signaling pathway (GO:0007166)	2486	20	5.19	3.85	2.66e-08	0.00021	response to transforming growth factor beta (GO:0071559)	159	7	0.33	21.09	4.85e-08	0.000255
	regulation of immune system process (GO:0002682)	1701	17	3.55	4.79	2.12e-08	0.000334	cellular response to transforming growth factor beta stimulus (GO:0071560)	152	7	0.32	22.06	3.6e-08	0.000284
	cellular response to cytokine stimulus (GO:0071345)	1007	13	2.1	6.18	8.91e-08	0.000351	transforming growth factor beta receptor signaling pathway (GO:0007179)	102	6	0.21	28.17	9.3e-08	0.000367
	cytokine-mediated signaling pathway (GO:0019221)	682	11	1.42	7.73	1.22e-07	0.000385	signal transduction (GO:0007165)	5138	27	10.73	2.52	1.8e-07	0.000567
	regulation of response to stimulus (GO:0048583)	4240	24	8.85	2.71	4.33e-07	0.00114	positive regulation of cellular process (GO:0048522)	5656	28	11.81	2.37	3.03e-07	0.000795
	regulation of response to external stimulus (GO:0032101)	1182	13	2.47	5.27	5.52e-07	0.00124	signaling (GO:0023052)	5485	27	11.45	2.36	7.41e-07	0.00146
	cellular response to chemical stimulus (GO:0070887)	2898	19	6.05	3.14	1.78e-06	0.0035	regulation of cell death (GO:0010941)	1652	15	3.45	4.35	6.59e-07	0.00149
	response to organic substance (GO:0010033)	2995	19	6.25	3.04	2.93e-06	0.00514	cellular response to stimulus (GO:0051716)	6770	30	14.13	2.12	8.8e-07	0.00154
	response to external biotic stimulus (GO:0043207)	1420	13	2.96	4.38	4.22e-06	0.00555	cell communication (GO:0007154)	5572	27	11.63	2.32	1.04e-06	0.00164
	response to other organism (GO:0051707)	1418	13	2.96	4.39	4.15e-06	0.00596	response to growth factor (GO:0070848)	532	9	1.11	8.1	1.39e-06	0.002
	signal transduction (GO:0007165)	5138	25	10.73	2.33	3.88e-06	0.00612	enzyme linked receptor protein signaling pathway (GO:0007167)	726	10	1.52	6.6	2.06e-06	0.00271
	response to biotic stimulus (GO:0009607)	1455	13	3.04	4.28	5.5e-06	0.0062	cellular response to chemical stress (GO:0062197)	288	7	0.6	11.64	2.35e-06	0.00286
	response to external stimulus (GO:0009605)	2508	17	5.24	3.25	5.28e-06	0.00641	response to stimulus (GO:0050896)	8496	33	17.74	1.86	2.97e-06	0.00313
	positive regulation of response to stimulus (GO:0048584)	2278	16	4.76	3.36	7.21e-06	0.00758	positive regulation of biological process (GO:0048518)	6244	28	13.04	2.15	2.89e-06	0.00325
	cellular response to organic substance (GO:0071310)	2331	16	4.87	3.29	9.68e-06	0.00848	angiogenesis (GO:0001525)	314	7	0.66	10.68	4.11e-06	0.00405
	regulation of actin cytoskeleton organization (GO:0032956)	356	7	0.74	9.42	9.18e-06	0.00852	regulation of apoptotic process (GO:0042981)	1479	13	3.09	4.21	6.57e-06	0.00609
	positive regulation of response to external stimulus (GO:0032103)	503	8	1.05	7.62	9.05e-06	0.00892	blood vessel development (GO:0001568)	489	8	1.02	7.84	7.39e-06	0.00647
	positive regulation of cell migration (GO:0030335)	518	8	1.08	7.4	1.12e-05	0.00927	cellular response to growth factor stimulus (GO:0071363)	503	8	1.05	7.62	9.05e-06	0.00649
	regulation of cytokine production (GO:0001817)	707	9	1.48	6.1	1.35e-05	0.0107	regulation of response to stimulus (GO:0048583)	4240	22	8.85	2.49	8.81e-06	0.00662
	cell communication (GO:0007154)	5572	25	11.63	2.15	1.94e-05	0.0109	regulation of programmed cell death (GO:0043067)	1517	13	3.17	4.1	8.64e-06	0.00681
	positive regulation of locomotion (GO:0040017)	558	8	1.17	6.87	1.89e-05	0.0111	cellular response to chemical stimulus (GO:0070887)	2898	18	6.05	2.97	8.39e-06	0.00697
	positive regulation of cell motility (GO:2000147)	543	8	1.13	7.06	1.56e-05	0.0112	vasculature development (GO:0001944)	512	8	1.07	7.48	1.03e-05	0.00704
	positive regulation of cellular component movement (GO:0051272)	556	8	1.16	6.89	1.85e-05	0.0112	cellular response to oxidative stress (GO:0034599)	245	6	0.51	11.73	1.27e-05	0.00838
	signaling (GO:0023052)	5485	25	11.45	2.18	1.51e-05	0.0113	anatomical structure morphogenesis (GO:0009653)	2135	15	4.46	3.37	1.56e-05	0.0085
	regulation of actin filament-based process (GO:0032970)	396	7	0.83	8.47	1.81e-05	0.0114	external encapsulating structure organization (GO:0045229)	385	7	0.8	8.71	1.51e-05	0.00851
	negative regulation of defense response (GO:0031348)	394	7	0.82	8.51	1.75e-05	0.0115	extracellular structure organization (GO:0043062)	383	7	0.8	8.75	1.46e-05	0.00854
	regulation of developmental process (GO:0050793)	2441	16	5.1	3.14	1.74e-05	0.0119	negative regulation of vascular permeability (GO:0043116)	20	3	0.04	71.84	1.45e-05	0.00879
	negative regulation of polynucleotide adenylyltransferase activity (GO:1904246)	2	2	0	> 100	2.54e-05	0.0125	extracellular matrix organization (GO:0030198)	382	7	0.8	8.78	1.44e-05	0.00907
	response to tumor necrosis factor (GO:0034612)	276	6	0.58	10.41	2.46e-05	0.0125	response to oxidative stress (GO:0006979)	396	7	0.83	8.47	1.81e-05	0.00949
	positive regulation of macrophage migration (GO:1905523)	25	3	0.05	57.47	2.66e-05	0.0127	cell adhesion (GO:0007155)	951	10	1.99	5.04	2.16e-05	0.00972
	defense response (GO:0006952)	1416	12	2.96	4.06	2.35e-05	0.0128	blood vessel morphogenesis (GO:0048514)	406	7	0.85	8.26	2.11e-05	0.00981
	regulation of actin filament organization (GO:0110053)	276	6	0.58	10.41	2.46e-05	0.0129	regulation of cell motility (GO:2000145)	947	10	1.98	5.06	2.08e-05	0.00994
	positive regulation of cytosolic calcium ion concentration (GO:0007204)	283	6	0.59	10.15	2.82e-05	0.0131	biological adhesion (GO:0022610)	957	10	2	5	2.27e-05	0.00997
	calcium ion homeostasis (GO:0055074)	440	7	0.92	7.62	3.5e-05	0.0158	response to abiotic stimulus (GO:0009628)	1162	11	2.43	4.53	2.04e-05	0.01
	positive regulation of intracellular signal transduction (GO:1902533)	1015	10	2.12	4.72	3.74e-05	0.0164	regulation of cellular process (GO:0050794)	11302	37	23.6	1.57	2e-05	0.0102
	immune response-activating signal transduction (GO:0002757)	454	7	0.95	7.38	4.26e-05	0.0168	biological regulation (GO:0065007)	12571	39	26.25	1.49	2.51e-05	0.0107
	immune response-activating cell surface receptor signaling pathway (GO:0002429)	454	7	0.95	7.38	4.26e-05	0.0172	regulation of locomotion (GO:0040012)	990	10	2.07	4.84	3.03e-05	0.0126
	cellular response to lipopolysaccharide (GO:0071222)	181	5	0.38	13.23	4.11e-05	0.0175	Ras protein signal transduction (GO:0007265)	176	5	0.37	13.61	3.61e-05	0.0142
	regulation of polynucleotide adenylyltransferase activity (GO:1904245)	3	2	0.01	> 100	4.22e-05	0.0175	tissue development (GO:0009888)	1732	13	3.62	3.59	3.53e-05	0.0143
	negative regulation of inflammatory response (GO:0050728)	318	6	0.66	9.04	5.34e-05	0.0183	regulation of intracellular signal transduction (GO:1902531)	1768	13	3.69	3.52	4.37e-05	0.0157
	regulation of multicellular organismal process (GO:0051239)	2647	16	5.53	2.9	4.77e-05	0.0183	positive regulation of cell death (GO:0010942)	627	8	1.31	6.11	4.3e-05	0.0158
	cellular response to molecule of bacterial origin (GO:0071219)	191	5	0.4	12.54	5.27e-05	0.0185	regulation of cellular component movement (GO:0051270)	1026	10	2.14	4.67	4.1e-05	0.0158
	positive regulation of immune system process (GO:0002684)	1053	10	2.2	4.55	5.1e-05	0.0187	positive regulation of developmental process (GO:0051094)	1259	11	2.63	4.18	4.24e-05	0.0159
	response to lipopolysaccharide (GO:0032496)	317	6	0.66	9.07	5.25e-05	0.0188	tube development (GO:0035295)	841	9	1.76	5.13	5.22e-05	0.0183
	regulation of defense response (GO:0031347)	838	9	1.75	5.14	5.08e-05	0.0191	endothelium development (GO:0003158)	96	4	0.2	19.96	5.54e-05	0.019
	regulation of cytosolic calcium ion concentration (GO:0051480)	322	6	0.67	8.92	5.72e-05	0.0192	response to reactive oxygen species (GO:0000302)	198	5	0.41	12.09	6.23e-05	0.0209
	cell activation (GO:0001775)	1084	10	2.26	4.42	6.49e-05	0.0201	regulation of signal transduction (GO:0009966)	3047	17	6.36	2.67	6.93e-05	0.0228
	divalent inorganic cation homeostasis (GO:0072507)	483	7	1.01	6.94	6.26e-05	0.0202	response to cytokine (GO:0034097)	1097	10	2.29	4.37	7.17e-05	0.0231
	regulation of multicellular organismal development (GO:2000026)	1318	11	2.75	4	6.42e-05	0.0202	regulation of cell migration (GO:0030334)	885	9	1.85	4.87	7.71e-05	0.0243
	positive regulation of biological process (GO:0048518)	6244	26	13.04	1.99	7.48e-05	0.0203	regulation of biological process (GO:0050789)	11856	37	24.75	1.49	8.09e-05	0.025
	response to molecule of bacterial origin (GO:0002237)	334	6	0.7	8.6	6.97e-05	0.0204	response to chemical (GO:0042221)	4369	21	9.12	2.3	8.93e-05	0.0261
	inflammatory response (GO:0006954)	496	7	1.04	6.76	7.38e-05	0.0204	regulation of mesenchymal stem cell proliferation (GO:1902460)	5	2	0.01	> 100	8.85e-05	0.0263
	lipopolysaccharide-mediated signaling pathway (GO:0031663)	34	3	0.07	42.26	6.23e-05	0.0205	positive regulation of mesenchymal stem cell proliferation (GO:1902462)	5	2	0.01	> 100	8.85e-05	0.0268
	positive regulation of ERK1 and ERK2 cascade (GO:0070374)	205	5	0.43	11.68	7.31e-05	0.0206	positive regulation of pri-miRNA transcription by RNA polymerase II (GO:1902895)	41	3	0.09	35.05	0.000105	0.0286
	immune response-regulating cell surface receptor signaling pathway (GO:0002768)	491	7	1.03	6.83	6.93e-05	0.0206	positive regulation of multicellular organismal process (GO:0051240)	1386	11	2.89	3.8	0.000101	0.0289
	immune response-regulating signaling pathway (GO:0002764)	494	7	1.03	6.79	7.2e-05	0.0206	cellular response to endogenous stimulus (GO:0071495)	1146	10	2.39	4.18	0.000103	0.029
	regulation of signal transduction (GO:0009966)	3047	17	6.36	2.67	6.93e-05	0.021	negative regulation of cellular process (GO:0048523)	4909	22	10.25	2.15	0.000105	0.0291
	leukocyte degranulation (GO:0043299)	506	7	1.06	6.63	8.35e-05	0.022	adherens junction maintenance (GO:0034334)	6	2	0.01	> 100	0.000118	0.0315
	regulation of cell communication (GO:0010646)	3424	18	7.15	2.52	8.35e-05	0.0223	response to endogenous stimulus (GO:0009719)	1416	11	2.96	3.72	0.000122	0.0315
	regulation of cellular process (GO:0050794)	11302	36	23.6	1.53	8.95e-05	0.0231	regulation of vascular permeability (GO:0043114)	43	3	0.09	33.42	0.00012	0.0316
	cellular response to biotic stimulus (GO:0071216)	215	5	0.45	11.14	9.1e-05	0.0232	positive regulation of cell motility (GO:2000147)	543	7	1.13	6.17	0.000129	0.0328
	positive regulation of MAPK cascade (GO:0043410)	520	7	1.09	6.45	9.88e-05	0.0233	positive regulation of apoptotic process (GO:0043065)	549	7	1.15	6.11	0.000138	0.0345
	regulation of cell population proliferation (GO:0042127)	1640	12	3.42	3.5	9.8e-05	0.0234	positive regulation of cellular component movement (GO:0051272)	556	7	1.16	6.03	0.000149	0.0367
	regulation of signaling (GO:0023051)	3459	18	7.22	2.49	9.56e-05	0.0236	positive regulation of locomotion (GO:0040017)	558	7	1.17	6.01	0.000152	0.0369
	regulation of inflammatory response (GO:0050727)	516	7	1.08	6.5	9.42e-05	0.0236	positive regulation of programmed cell death (GO:0043068)	564	7	1.18	5.94	0.000162	0.0388
	regulation of cytoskeleton organization (GO:0051493)	519	7	1.08	6.46	9.76e-05	0.0237	regulation of multicellular organismal process (GO:0051239)	2647	15	5.53	2.71	0.000189	0.0404
	regulation of macrophage migration (GO:1905521)	41	3	0.09	35.05	0.000105	0.0244	response to acid chemical (GO:0001101)	130	4	0.27	14.74	0.000172	0.0406
	response to bacterium (GO:0009617)	718	8	1.5	5.34	0.00011	0.0248	membrane fusion involved in viral entry into host cell (GO:0039663)	8	2	0.02	> 100	0.000189	0.0408
	activation of immune response (GO:0002253)	529	7	1.1	6.34	0.00011	0.0251	multi-organism membrane fusion (GO:0044800)	8	2	0.02	> 100	0.000189	0.0414
	regulation of supramolecular fiber organization (GO:1902903)	375	6	0.78	7.66	0.00013	0.0289	fusion of virus membrane with host plasma membrane (GO:0019064)	8	2	0.02	> 100	0.000189	0.0419
	regulation of myeloid cell differentiation (GO:0045637)	236	5	0.49	10.15	0.00014	0.0302	system process (GO:0003008)	2040	13	4.26	3.05	0.000188	0.0423
	negative regulation of response to external stimulus (GO:0032102)	550	7	1.15	6.1	0.000139	0.0305	cellular response to organic substance (GO:0071310)	2331	14	4.87	2.88	0.000183	0.0425
	regulation of hemopoiesis (GO:1903706)	393	6	0.82	7.31	0.000167	0.0357	cellular response to reactive oxygen species (GO:0034614)	133	4	0.28	14.4	0.000188	0.0429
	cellular response to tumor necrosis factor (GO:0071356)	248	5	0.52	9.66	0.000175	0.0368	response to organic substance (GO:0010033)	2995	16	6.25	2.56	0.000211	0.0444
	macrophage proliferation (GO:0061517)	8	2	0.02	> 100	0.000189	0.0372	regulation of pri-miRNA transcription by RNA polymerase II (GO:1902893)	53	3	0.11	27.11	0.000216	0.0449
	microglial cell proliferation (GO:0061518)	8	2	0.02	> 100	0.000189	0.0377	negative regulation of biological process (GO:0048519)	5541	23	11.57	1.99	0.000225	0.0455
	regulation of intracellular signal transduction (GO:1902531)	1768	12	3.69	3.25	0.000199	0.0379	integrin activation (GO:0033622)	9	2	0.02	> 100	0.00023	0.046
	positive regulation of molecular function (GO:0044093)	1766	12	3.69	3.25	0.000197	0.0379	small GTPase mediated signal transduction (GO:0007264)	262	5	0.55	9.14	0.000225	0.0461
	response to stress (GO:0006950)	3634	18	7.59	2.37	0.000183	0.038	cellular response to extracellular stimulus (GO:0031668)	269	5	0.56	8.9	0.000253	0.05
	p38MAPK cascade (GO:0038066)	8	2	0.02	> 100	0.000189	0.0382
	negative regulation of immune system process (GO:0002683)	582	7	1.22	5.76	0.000196	0.0382
	positive regulation of leukocyte migration (GO:0002687)	136	4	0.28	14.09	0.000204	0.0383
	myeloid leukocyte activation (GO:0002274)	587	7	1.23	5.71	0.000207	0.0384
	regulation of smooth muscle cell proliferation (GO:0048660)	133	4	0.28	14.4	0.000188	0.0384
	response to chemical (GO:0042221)	4369	20	9.12	2.19	0.000228	0.0418
	leukocyte chemotaxis (GO:0030595)	141	4	0.29	13.59	0.000233	0.0423
	defense response to other organism (GO:0098542)	1032	9	2.15	4.18	0.000244	0.0437
	cellular response to stimulus (GO:0051716)	6770	26	14.13	1.84	0.000249	0.0441
	cellular calcium ion homeostasis (GO:0006874)	427	6	0.89	6.73	0.00026	0.0456
	biological process involved in interspecies interaction between organisms (GO:0044419)	2118	13	4.42	2.94	0.000273	0.0467
	regulation of localization (GO:0032879)	2734	15	5.71	2.63	0.000271	0.047
	regulation of biological quality (GO:0065008)	4007	19	8.37	2.27	0.000283	0.0481
	metal ion homeostasis (GO:0055065)	622	7	1.3	5.39	0.000293	0.0492
